# Supplementary material for: N′-Cyclo­dodecyl­idene­pyridine-4-carbohydrazide
Source: Acta Crystallogr Sect E Struct Rep Online. 2012 Mar 28;68(Pt 4):o1205. doi: 10.1107/S1600536812011774 (PMC3344142; doi:10.1107/S1600536812011774)
Supplement: Supplementary file 1 [file e-68-o1205-sup1.cif]

##############################################################################
#                                                                            #
# This CIF contains the data in a paper accepted for publication in          #
# Acta Crystallographica Section E. It conforms to the requirements of       #
# Notes for Authors for Acta Crystallographica Section E, and has been       #
# peer reviewed under the auspices of the IUCr Commission on Journals.       #
#                                                                            #
# Full details of the Crystallographic Information File format               #
# are given in the paper "The Crystallographic Information File (CIF):       #
# a New Standard Archive File for Crystallography" by S. R. Hall, F. H.      #
# Allen and I. D. Brown [Acta Cryst. (1991), A47, 655-685].                  #
#                                                                            #
# The current version of the core CIF dictionary is obtainable from          #
# ftp://ftp.iucr.org/pub/cif_core.dic.                                       #
#                                                                            #
# Software is freely available for graphical display of the structure(s)     #
# in this CIF. For information consult the CIF software page                 #
# http://www.iucr.org/resources/cif/software.                                #
#                                                                            #
# This file may be used for bona fide research purposes within the           #
# scientific community so long as proper attribution is given to the journal # 
# article from which it was obtained.                                        #
#                                                                            #
##############################################################################
data_global
_audit_creation_method     'WinGX routine CIF_UPDATE'
_audit_conform_dict_name     cif_core.dic
_audit_conform_dict_version     2.3
_journal_date_recd_electronic     2012-03-07
_journal_date_accepted     2012-03-19
_journal_name_full     'Acta Crystallographica, Section E'
_journal_year     2012
_journal_volume     68
_journal_issue      4
_journal_page_first     o1205
_journal_page_last     o1205
_journal_paper_category     QO
_journal_paper_doi     10.1107/S1600536812011774
_journal_coeditor_code     FJ2532
_publ_contact_author_name     'Lemmerer, Andreas'
_publ_contact_author_address
;
Molecular Sciences Institute
School of Chemistry
University of the Witwatersrand
Private Bag 3
PO Wits
2050
South Africa
;
_publ_contact_author_email     andreas.lemmerer@wits.ac.za
_publ_contact_author_fax     '27(11)7176749'
_publ_contact_author_phone     '27(11)7176711'
_publ_section_title
;
<i>N</i>'-Cyclododecylidenepyridine-4-carbohydrazide
;
loop_
    _publ_author_name
    _publ_author_address
    'Lemmerer, Andreas'
;
Molecular Sciences Institute
School of Chemistry
University of the Witwatersrand, Johannesburg
PO Wits 2050
South Africa
;
    'Bernstein, Joel'
;
Faculty of Science
NYU Abu Dhabi
PO Box 129188
Abu Dhabi
United Arab Emirates
;
    'Kahlenberg, Volker'
;
Institute of Mineralogy and Petrography
University of Innsbruck
Innsbruck 6020
Austria
;
data_I
_audit_creation_method     'WinGX routine CIF_UPDATE'
_chemical_name_systematic
;
<i>N</i>'-Cyclododecylidenepyridine-4-carbohydrazide
;
_chemical_formula_moiety     'C18 H27 N3 O'
_chemical_formula_sum     'C18 H27 N3 O'
_chemical_formula_iupac     'C18 H27 N3 O'
_chemical_formula_weight     301.43
_symmetry_cell_setting     orthorhombic
_symmetry_space_group_name_H-M     'P b c a'
_symmetry_space_group_name_Hall     '-P 2ac 2ab'
loop_
    _space_group_symop_operation_xyz
    'x, y, z'
    '-x+1/2, -y, z+1/2'
    'x+1/2, -y+1/2, -z'
    '-x, y+1/2, -z+1/2'
    '-x, -y, -z'
    'x-1/2, y, -z-1/2'
    '-x-1/2, y-1/2, z'
    'x, -y-1/2, z-1/2'
_cell_length_a     14.8450(6)
_cell_length_b     8.0980(4)
_cell_length_c     27.3910(11)
_cell_angle_alpha     90
_cell_angle_beta     90
_cell_angle_gamma     90
_cell_volume     3292.8(2)
_cell_formula_units_Z     8
_cell_measurement_reflns_used     9464
_cell_measurement_theta_min     2.9755
_cell_measurement_theta_max     67.4583
_cell_measurement_temperature     100(2)
_exptl_crystal_description     block
_exptl_crystal_colour     colourless
_exptl_crystal_size_max     0.44
_exptl_crystal_size_mid     0.34
_exptl_crystal_size_min     0.2
_exptl_crystal_density_diffrn     1.216
_exptl_crystal_density_method     'not measured'
_exptl_crystal_F_000     1312
_exptl_absorpt_coefficient_mu     0.597
_exptl_absorpt_correction_type     multi-scan
_exptl_absorpt_process_details
;
(CrysAlis PRO; Oxford Diffraction, 2006)
;
_exptl_absorpt_correction_T_min     0.779
_exptl_absorpt_correction_T_max     0.8899
_exptl_special_details
;
Empirical absorption correction using spherical harmonics,
implemented in SCALE3 ABSPACK scaling algorithm in CrysAlisPro.
;
_diffrn_ambient_temperature     100(2)
_diffrn_radiation_type     CuK\a
_diffrn_radiation_wavelength     1.5418
_diffrn_measurement_device_type
                                 'Oxford Diffraction Xcalibur Ruby Gemini ultra'
_diffrn_measurement_method     '\w scans'
_diffrn_reflns_number     23848
_diffrn_reflns_av_R_equivalents     0.0482
_diffrn_reflns_theta_min     3.23
_diffrn_reflns_theta_max     66.99
_diffrn_reflns_theta_full     66.99
_diffrn_measured_fraction_theta_max     1
_diffrn_measured_fraction_theta_full     1
_diffrn_reflns_limit_h_min     -17
_diffrn_reflns_limit_h_max     16
_diffrn_reflns_limit_k_min     -9
_diffrn_reflns_limit_k_max     9
_diffrn_reflns_limit_l_min     -32
_diffrn_reflns_limit_l_max     32
_diffrn_standards_number     0
_diffrn_standards_interval_count     0
_diffrn_standards_interval_time     0
_diffrn_standards_decay_%     0
_reflns_number_total     2931
_reflns_number_gt     2535
_reflns_threshold_expression     I>2sigma(I)
_refine_ls_structure_factor_coef     Fsqd
_refine_ls_matrix_type     full
_refine_ls_R_factor_gt     0.0395
_refine_ls_wR_factor_ref     0.1112
_refine_ls_goodness_of_fit_ref     1.081
_refine_ls_restrained_S_all     1.081
_refine_ls_number_reflns     2931
_refine_ls_number_parameters     203
_refine_ls_number_restraints     0
_refine_ls_hydrogen_treatment     mixed
_refine_ls_weighting_scheme     calc
_refine_ls_weighting_details
         'calc w=1/[\s^2^(Fo^2^)+(0.0722P)^2^+0.6785P] where P=(Fo^2^+2Fc^2^)/3'
_refine_ls_shift/su_max     0.001
_refine_diff_density_max     0.171
_refine_diff_density_min     -0.203
_refine_ls_extinction_method     none
loop_
    _atom_type_symbol
    _atom_type_description
    _atom_type_scat_dispersion_real
    _atom_type_scat_dispersion_imag
    _atom_type_scat_source
    C C 0.0181 0.0091 'International Tables Vol C Tables 4.2.6.8 and 6.1.1.4'
    H H 0 0 'International Tables Vol C Tables 4.2.6.8 and 6.1.1.4'
    N N 0.0311 0.018 'International Tables Vol C Tables 4.2.6.8 and 6.1.1.4'
    O O 0.0492 0.0322 'International Tables Vol C Tables 4.2.6.8 and 6.1.1.4'
_computing_data_collection     'CrysAlis PRO (Oxford Diffraction, 2006)'
_computing_cell_refinement     'CrysAlis PRO (Oxford Diffraction, 2006)'
_computing_data_reduction     'CrysAlis PRO (Oxford Diffraction, 2006)'
_computing_structure_solution     'SHELXS97 (Sheldrick, 2008)'
_computing_structure_refinement     'SHELXL97 (Sheldrick, 2008)'
_computing_molecular_graphics
;
ORTEP-3 for Windows (Farrugia, 1997) and DIAMOND (Brandenburg,
1999)
;
_computing_publication_material
;
WinGX (Farrugia, 1999) and PLATON (Spek, 2009)
;
loop_
    _atom_site_type_symbol
    _atom_site_label
    _atom_site_fract_x
    _atom_site_fract_y
    _atom_site_fract_z
    _atom_site_U_iso_or_equiv
    _atom_site_adp_type
    _atom_site_calc_flag
    _atom_site_refinement_flags
    _atom_site_occupancy
    _atom_site_disorder_assembly
    _atom_site_disorder_group
    C C1 0.83538(9) 0.67344(15) 0.71252(5) 0.0140(3) Uani d . 1 . .
    C C2 0.77610(9) 0.76355(16) 0.74142(5) 0.0151(3) Uani d . 1 . .
    H H2 0.713 0.7447 0.7397 0.018 Uiso calc R 1 . .
    C C3 0.81105(9) 0.88164(16) 0.77286(5) 0.0171(3) Uani d . 1 . .
    H H3 0.7701 0.9417 0.7927 0.02 Uiso calc R 1 . .
    C C4 0.95549(9) 0.82425(17) 0.74991(5) 0.0185(3) Uani d . 1 . .
    H H4 1.0183 0.8447 0.7527 0.022 Uiso calc R 1 . .
    C C5 0.92753(9) 0.70136(16) 0.71813(5) 0.0157(3) Uani d . 1 . .
    H H5 0.9702 0.6374 0.7005 0.019 Uiso calc R 1 . .
    C C6 0.80631(9) 0.54546(16) 0.67606(4) 0.0131(3) Uani d . 1 . .
    C C7 0.65632(8) 0.52936(16) 0.57794(5) 0.0144(3) Uani d . 1 . .
    C C8 0.61244(9) 0.69684(16) 0.57370(5) 0.0160(3) Uani d . 1 . .
    H H8A 0.6251 0.7436 0.541 0.019 Uiso calc R 1 . .
    H H8B 0.6386 0.7721 0.5984 0.019 Uiso calc R 1 . .
    C C9 0.50972(9) 0.68614(17) 0.58126(5) 0.0179(3) Uani d . 1 . .
    H H9A 0.4828 0.7957 0.5746 0.022 Uiso calc R 1 . .
    H H9B 0.4843 0.607 0.5574 0.022 Uiso calc R 1 . .
    C C10 0.48338(9) 0.63169(18) 0.63275(5) 0.0208(3) Uani d . 1 . .
    H H10A 0.5026 0.7177 0.6562 0.025 Uiso calc R 1 . .
    H H10B 0.5163 0.5289 0.6408 0.025 Uiso calc R 1 . .
    C C11 0.38197(9) 0.60107(18) 0.63905(5) 0.0221(3) Uani d . 1 . .
    H H11A 0.3691 0.5856 0.6742 0.027 Uiso calc R 1 . .
    H H11B 0.349 0.7008 0.6281 0.027 Uiso calc R 1 . .
    C C12 0.34546(9) 0.45158(17) 0.61105(5) 0.0202(3) Uani d . 1 . .
    H H12A 0.2788 0.4539 0.6123 0.024 Uiso calc R 1 . .
    H H12B 0.3636 0.4613 0.5764 0.024 Uiso calc R 1 . .
    C C13 0.37813(10) 0.28492(17) 0.63069(5) 0.0219(3) Uani d . 1 . .
    H H13A 0.4364 0.3016 0.6475 0.026 Uiso calc R 1 . .
    H H13B 0.3343 0.2447 0.6552 0.026 Uiso calc R 1 . .
    C C14 0.39013(10) 0.15214(17) 0.59157(6) 0.0224(3) Uani d . 1 . .
    H H14A 0.3336 0.1432 0.5726 0.027 Uiso calc R 1 . .
    H H14B 0.4004 0.0446 0.6078 0.027 Uiso calc R 1 . .
    C C15 0.46814(9) 0.18511(17) 0.55621(5) 0.0190(3) Uani d . 1 . .
    H H15A 0.4653 0.1034 0.5294 0.023 Uiso calc R 1 . .
    H H15B 0.4601 0.2961 0.5417 0.023 Uiso calc R 1 . .
    C C16 0.56119(9) 0.17631(16) 0.57975(5) 0.0178(3) Uani d . 1 . .
    H H16A 0.5722 0.0615 0.5906 0.021 Uiso calc R 1 . .
    H H16B 0.5615 0.2476 0.6091 0.021 Uiso calc R 1 . .
    C C17 0.63832(9) 0.22928(17) 0.54617(5) 0.0178(3) Uani d . 1 . .
    H H17A 0.6962 0.1979 0.5615 0.021 Uiso calc R 1 . .
    H H17B 0.6333 0.1683 0.515 0.021 Uiso calc R 1 . .
    C C18 0.63976(9) 0.41420(17) 0.53531(5) 0.0168(3) Uani d . 1 . .
    H H18A 0.687 0.4349 0.5105 0.02 Uiso calc R 1 . .
    H H18B 0.5813 0.4443 0.5204 0.02 Uiso calc R 1 . .
    N N1 0.73263(7) 0.58502(14) 0.64919(4) 0.0148(3) Uani d . 1 . .
    H H1 0.7106(12) 0.686(2) 0.6498(6) 0.024(4) Uiso d . 1 . .
    N N2 0.89901(8) 0.91633(14) 0.77697(4) 0.0191(3) Uani d . 1 . .
    N N3 0.70898(7) 0.47642(14) 0.61174(4) 0.0148(3) Uani d . 1 . .
    O O1 0.84951(6) 0.41677(11) 0.67137(3) 0.0159(2) Uani d . 1 . .
loop_
    _atom_site_aniso_label
    _atom_site_aniso_U_11
    _atom_site_aniso_U_22
    _atom_site_aniso_U_33
    _atom_site_aniso_U_12
    _atom_site_aniso_U_13
    _atom_site_aniso_U_23
    C1 0.0179(6) 0.0130(6) 0.0113(6) 0.0000(5) -0.0025(5) 0.0028(5)
    C2 0.0164(6) 0.0153(6) 0.0136(6) 0.0009(5) -0.0012(5) 0.0028(5)
    C3 0.0202(7) 0.0163(6) 0.0147(6) 0.0022(5) -0.0002(5) 0.0004(5)
    C4 0.0180(6) 0.0203(7) 0.0171(6) -0.0029(5) -0.0012(5) 0.0013(5)
    C5 0.0174(7) 0.0160(6) 0.0136(6) -0.0001(5) 0.0007(5) 0.0018(5)
    C6 0.0146(6) 0.0135(6) 0.0113(6) -0.0011(5) 0.0014(5) 0.0015(5)
    C7 0.0128(6) 0.0164(7) 0.0141(6) -0.0024(5) 0.0012(5) -0.0004(5)
    C8 0.0169(7) 0.0164(6) 0.0146(6) -0.0010(5) -0.0031(5) 0.0005(5)
    C9 0.0166(7) 0.0182(7) 0.0190(7) 0.0013(5) -0.0023(5) -0.0009(5)
    C10 0.0189(7) 0.0257(7) 0.0178(7) -0.0006(6) 0.0011(5) -0.0046(6)
    C11 0.0189(7) 0.0247(7) 0.0227(7) 0.0018(6) 0.0041(6) -0.0035(6)
    C12 0.0160(6) 0.0228(7) 0.0220(7) 0.0016(5) 0.0001(5) -0.0004(6)
    C13 0.0215(7) 0.0240(7) 0.0201(7) 0.0010(6) 0.0031(6) 0.0033(6)
    C14 0.0208(7) 0.0186(7) 0.0278(8) -0.0017(5) 0.0007(6) 0.0002(6)
    C15 0.0200(7) 0.0179(7) 0.0192(7) -0.0008(5) -0.0015(5) -0.0034(5)
    C16 0.0203(7) 0.0141(6) 0.0192(7) 0.0007(5) -0.0027(5) 0.0002(5)
    C17 0.0174(6) 0.0182(7) 0.0177(7) 0.0016(5) -0.0028(5) -0.0048(5)
    C18 0.0172(6) 0.0197(7) 0.0134(6) -0.0012(5) -0.0008(5) -0.0018(5)
    N1 0.0168(5) 0.0131(6) 0.0145(5) 0.0014(4) -0.0039(4) -0.0029(4)
    N2 0.0234(6) 0.0178(6) 0.0161(6) -0.0027(5) -0.0025(5) -0.0003(4)
    N3 0.0159(5) 0.0157(5) 0.0127(5) -0.0020(4) -0.0007(4) -0.0027(4)
    O1 0.0165(5) 0.0145(5) 0.0166(5) 0.0011(3) 0.0001(4) -0.0001(4)
_geom_special_details
;
All e.s.d.'s (except the e.s.d. in the dihedral angle between two l.s. planes)
are estimated using the full covariance matrix. The cell e.s.d.'s are taken
into account individually in the estimation of e.s.d.'s in distances, angles
and torsion angles; correlations between e.s.d.'s in cell parameters are only
used when they are defined by crystal symmetry. An approximate (isotropic)
treatment of cell e.s.d.'s is used for estimating e.s.d.'s involving l.s.
planes.
;
loop_
    _geom_bond_atom_site_label_1
    _geom_bond_atom_site_label_2
    _geom_bond_site_symmetry_2
    _geom_bond_distance
    _geom_bond_publ_flag
    C1 C2 . 1.3905(19) ?
    C1 C5 . 1.3950(18) ?
    C1 C6 . 1.5026(17) ?
    C2 C3 . 1.3875(19) ?
    C2 H2 . 0.95 ?
    C3 N2 . 1.3404(18) ?
    C3 H3 . 0.95 ?
    C4 N2 . 1.3447(19) ?
    C4 C5 . 1.3857(19) ?
    C4 H4 . 0.95 ?
    C5 H5 . 0.95 ?
    C6 O1 . 1.2304(16) ?
    C6 N1 . 1.3567(17) ?
    C7 N3 . 1.2853(17) ?
    C7 C8 . 1.5091(18) ?
    C7 C18 . 1.5144(18) ?
    C8 C9 . 1.5414(18) ?
    C8 H8A . 0.99 ?
    C8 H8B . 0.99 ?
    C9 C10 . 1.5286(19) ?
    C9 H9A . 0.99 ?
    C9 H9B . 0.99 ?
    C10 C11 . 1.5354(19) ?
    C10 H10A . 0.99 ?
    C10 H10B . 0.99 ?
    C11 C12 . 1.532(2) ?
    C11 H11A . 0.99 ?
    C11 H11B . 0.99 ?
    C12 C13 . 1.5317(19) ?
    C12 H12A . 0.99 ?
    C12 H12B . 0.99 ?
    C13 C14 . 1.529(2) ?
    C13 H13A . 0.99 ?
    C13 H13B . 0.99 ?
    C14 C15 . 1.533(2) ?
    C14 H14A . 0.99 ?
    C14 H14B . 0.99 ?
    C15 C16 . 1.5262(18) ?
    C15 H15A . 0.99 ?
    C15 H15B . 0.99 ?
    C16 C17 . 1.5301(19) ?
    C16 H16A . 0.99 ?
    C16 H16B . 0.99 ?
    C17 C18 . 1.5268(19) ?
    C17 H17A . 0.99 ?
    C17 H17B . 0.99 ?
    C18 H18A . 0.99 ?
    C18 H18B . 0.99 ?
    N1 N3 . 1.3961(15) ?
    N1 H1 . 0.88(2) ?
loop_
    _geom_angle_atom_site_label_1
    _geom_angle_atom_site_label_2
    _geom_angle_atom_site_label_3
    _geom_angle_site_symmetry_1
    _geom_angle_site_symmetry_3
    _geom_angle
    _geom_angle_publ_flag
    C2 C1 C5 . . 118.21(12) ?
    C2 C1 C6 . . 123.96(12) ?
    C5 C1 C6 . . 117.82(12) ?
    C3 C2 C1 . . 118.59(12) ?
    C3 C2 H2 . . 120.7 ?
    C1 C2 H2 . . 120.7 ?
    N2 C3 C2 . . 124.11(12) ?
    N2 C3 H3 . . 117.9 ?
    C2 C3 H3 . . 117.9 ?
    N2 C4 C5 . . 123.89(13) ?
    N2 C4 H4 . . 118.1 ?
    C5 C4 H4 . . 118.1 ?
    C4 C5 C1 . . 118.65(12) ?
    C4 C5 H5 . . 120.7 ?
    C1 C5 H5 . . 120.7 ?
    O1 C6 N1 . . 124.31(12) ?
    O1 C6 C1 . . 120.26(11) ?
    N1 C6 C1 . . 115.42(11) ?
    N3 C7 C8 . . 128.15(12) ?
    N3 C7 C18 . . 116.66(12) ?
    C8 C7 C18 . . 115.09(11) ?
    C7 C8 C9 . . 111.48(11) ?
    C7 C8 H8A . . 109.3 ?
    C9 C8 H8A . . 109.3 ?
    C7 C8 H8B . . 109.3 ?
    C9 C8 H8B . . 109.3 ?
    H8A C8 H8B . . 108 ?
    C10 C9 C8 . . 113.16(11) ?
    C10 C9 H9A . . 108.9 ?
    C8 C9 H9A . . 108.9 ?
    C10 C9 H9B . . 108.9 ?
    C8 C9 H9B . . 108.9 ?
    H9A C9 H9B . . 107.8 ?
    C9 C10 C11 . . 113.64(12) ?
    C9 C10 H10A . . 108.8 ?
    C11 C10 H10A . . 108.8 ?
    C9 C10 H10B . . 108.8 ?
    C11 C10 H10B . . 108.8 ?
    H10A C10 H10B . . 107.7 ?
    C12 C11 C10 . . 114.72(11) ?
    C12 C11 H11A . . 108.6 ?
    C10 C11 H11A . . 108.6 ?
    C12 C11 H11B . . 108.6 ?
    C10 C11 H11B . . 108.6 ?
    H11A C11 H11B . . 107.6 ?
    C13 C12 C11 . . 114.10(12) ?
    C13 C12 H12A . . 108.7 ?
    C11 C12 H12A . . 108.7 ?
    C13 C12 H12B . . 108.7 ?
    C11 C12 H12B . . 108.7 ?
    H12A C12 H12B . . 107.6 ?
    C14 C13 C12 . . 114.23(12) ?
    C14 C13 H13A . . 108.7 ?
    C12 C13 H13A . . 108.7 ?
    C14 C13 H13B . . 108.7 ?
    C12 C13 H13B . . 108.7 ?
    H13A C13 H13B . . 107.6 ?
    C13 C14 C15 . . 114.11(11) ?
    C13 C14 H14A . . 108.7 ?
    C15 C14 H14A . . 108.7 ?
    C13 C14 H14B . . 108.7 ?
    C15 C14 H14B . . 108.7 ?
    H14A C14 H14B . . 107.6 ?
    C16 C15 C14 . . 114.11(12) ?
    C16 C15 H15A . . 108.7 ?
    C14 C15 H15A . . 108.7 ?
    C16 C15 H15B . . 108.7 ?
    C14 C15 H15B . . 108.7 ?
    H15A C15 H15B . . 107.6 ?
    C15 C16 C17 . . 114.22(11) ?
    C15 C16 H16A . . 108.7 ?
    C17 C16 H16A . . 108.7 ?
    C15 C16 H16B . . 108.7 ?
    C17 C16 H16B . . 108.7 ?
    H16A C16 H16B . . 107.6 ?
    C18 C17 C16 . . 113.74(11) ?
    C18 C17 H17A . . 108.8 ?
    C16 C17 H17A . . 108.8 ?
    C18 C17 H17B . . 108.8 ?
    C16 C17 H17B . . 108.8 ?
    H17A C17 H17B . . 107.7 ?
    C7 C18 C17 . . 117.13(11) ?
    C7 C18 H18A . . 108 ?
    C17 C18 H18A . . 108 ?
    C7 C18 H18B . . 108 ?
    C17 C18 H18B . . 108 ?
    H18A C18 H18B . . 107.3 ?
    C6 N1 N3 . . 116.91(11) ?
    C6 N1 H1 . . 120.5(12) ?
    N3 N1 H1 . . 120.4(12) ?
    C3 N2 C4 . . 116.42(12) ?
    C7 N3 N1 . . 118.17(11) ?
loop_
    _geom_torsion_atom_site_label_1
    _geom_torsion_atom_site_label_2
    _geom_torsion_atom_site_label_3
    _geom_torsion_atom_site_label_4
    _geom_torsion_site_symmetry_1
    _geom_torsion_site_symmetry_2
    _geom_torsion_site_symmetry_3
    _geom_torsion_site_symmetry_4
    _geom_torsion
    _geom_torsion_publ_flag
    C5 C1 C2 C3 . . . . 2.74(18) ?
    C6 C1 C2 C3 . . . . -178.29(12) ?
    C1 C2 C3 N2 . . . . 0.7(2) ?
    N2 C4 C5 C1 . . . . 1.9(2) ?
    C2 C1 C5 C4 . . . . -3.94(18) ?
    C6 C1 C5 C4 . . . . 177.03(11) ?
    C2 C1 C6 O1 . . . . -140.43(13) ?
    C5 C1 C6 O1 . . . . 38.54(17) ?
    C2 C1 C6 N1 . . . . 41.05(17) ?
    C5 C1 C6 N1 . . . . -139.98(12) ?
    N3 C7 C8 C9 . . . . -110.81(15) ?
    C18 C7 C8 C9 . . . . 72.97(14) ?
    C7 C8 C9 C10 . . . . 64.83(15) ?
    C8 C9 C10 C11 . . . . -173.28(11) ?
    C9 C10 C11 C12 . . . . 68.04(16) ?
    C10 C11 C12 C13 . . . . 68.83(16) ?
    C11 C12 C13 C14 . . . . -146.98(12) ?
    C12 C13 C14 C15 . . . . 68.58(16) ?
    C13 C14 C15 C16 . . . . 67.05(16) ?
    C14 C15 C16 C17 . . . . -173.04(11) ?
    C15 C16 C17 C18 . . . . 70.36(15) ?
    N3 C7 C18 C17 . . . . 33.46(17) ?
    C8 C7 C18 C17 . . . . -149.87(11) ?
    C16 C17 C18 C7 . . . . 64.33(15) ?
    O1 C6 N1 N3 . . . . -4.55(19) ?
    C1 C6 N1 N3 . . . . 173.91(10) ?
    C2 C3 N2 C4 . . . . -2.77(19) ?
    C5 C4 N2 C3 . . . . 1.44(19) ?
    C8 C7 N3 N1 . . . . -2.22(19) ?
    C18 C7 N3 N1 . . . . 173.95(11) ?
    C6 N1 N3 C7 . . . . -161.67(12) ?
loop_
    _geom_hbond_atom_site_label_D
    _geom_hbond_atom_site_label_H
    _geom_hbond_atom_site_label_A
    _geom_hbond_site_symmetry_A
    _geom_hbond_distance_DH
    _geom_hbond_distance_HA
    _geom_hbond_distance_DA
    _geom_hbond_angle_DHA
    N1 H1 O1 7_765 0.88(2) 2.15(2) 3.0122(15) 164.7(16)
_iucr_refine_instructions_details
;
TITL 9vNP620_s in Pbca
CELL  1.54180  14.8450   8.0980  27.3910   90.000   90.000   90.000
ZERR     8.00   0.0006   0.0004   0.0011    0.000    0.000    0.000
LATT   1
SYMM  1/2 - X, - Y, 1/2 + Z
SYMM  1/2 + X, 1/2 - Y, - Z
SYMM  - X, 1/2 + Y, 1/2 - Z
SFAC  C    H    N    O
UNIT  144  216  24   8
MERG   2
OMIT    -2.00 134.00
EQIV $2 -x+3/2, y+1/2, z
HTAB N1 O1_$2
SIZE 0.44 0.34 0.20
FMAP   2
PLAN    2
ACTA
HTAB    2.00000
BOND   $H
CONF
L.S.   6
TEMP  -173.00
WGHT    0.072200    0.678500
FVAR       0.13443
C1    1    0.835379    0.673443    0.712517    11.00000    0.01785    0.01295 =
         0.01126    0.00283   -0.00253    0.00002
C2    1    0.776104    0.763553    0.741422    11.00000    0.01639    0.01527 =
         0.01355    0.00278   -0.00119    0.00090
AFIX  43
H2    2    0.713026    0.744659    0.739681    11.00000   -1.20000
AFIX   0
C3    1    0.811046    0.881644    0.772859    11.00000    0.02018    0.01628 =
         0.01471    0.00037   -0.00024    0.00220
AFIX  43
H3    2    0.770056    0.941687    0.792716    11.00000   -1.20000
AFIX   0
C4    1    0.955489    0.824255    0.749910    11.00000    0.01805    0.02028 =
         0.01710    0.00132   -0.00123   -0.00290
AFIX  43
H4    2    1.018289    0.844672    0.752745    11.00000   -1.20000
AFIX   0
C5    1    0.927526    0.701363    0.718134    11.00000    0.01743    0.01598 =
         0.01356    0.00182    0.00065   -0.00011
AFIX  43
H5    2    0.970239    0.637431    0.700533    11.00000   -1.20000
AFIX   0
C6    1    0.806311    0.545458    0.676057    11.00000    0.01455    0.01352 =
         0.01130    0.00148    0.00145   -0.00107
C7    1    0.656320    0.529360    0.577939    11.00000    0.01278    0.01639 =
         0.01410   -0.00044    0.00116   -0.00239
C8    1    0.612444    0.696844    0.573697    11.00000    0.01693    0.01640 =
         0.01459    0.00050   -0.00305   -0.00100
AFIX  23
H8A   2    0.625113    0.743551    0.541009    11.00000   -1.20000
H8B   2    0.638620    0.772072    0.598404    11.00000   -1.20000
AFIX   0
C9    1    0.509723    0.686140    0.581262    11.00000    0.01660    0.01821 =
         0.01899   -0.00088   -0.00231    0.00127
AFIX  23
H9A   2    0.482775    0.795688    0.574620    11.00000   -1.20000
H9B   2    0.484311    0.606983    0.557408    11.00000   -1.20000
AFIX   0
C10   1    0.483379    0.631687    0.632752    11.00000    0.01891    0.02566 =
         0.01779   -0.00464    0.00110   -0.00060
AFIX  23
H10A  2    0.502574    0.717704    0.656234    11.00000   -1.20000
H10B  2    0.516279    0.528931    0.640845    11.00000   -1.20000
AFIX   0
C11   1    0.381968    0.601073    0.639048    11.00000    0.01893    0.02471 =
         0.02268   -0.00347    0.00415    0.00182
AFIX  23
H11A  2    0.369115    0.585572    0.674217    11.00000   -1.20000
H11B  2    0.349029    0.700774    0.628148    11.00000   -1.20000
AFIX   0
C12   1    0.345464    0.451577    0.611048    11.00000    0.01596    0.02281 =
         0.02196   -0.00037    0.00012    0.00160
AFIX  23
H12A  2    0.278826    0.453913    0.612291    11.00000   -1.20000
H12B  2    0.363583    0.461309    0.576384    11.00000   -1.20000
AFIX   0
C13   1    0.378129    0.284924    0.630695    11.00000    0.02151    0.02402 =
         0.02012    0.00328    0.00308    0.00097
AFIX  23
H13A  2    0.436429    0.301564    0.647541    11.00000   -1.20000
H13B  2    0.334334    0.244668    0.655217    11.00000   -1.20000
AFIX   0
C14   1    0.390135    0.152139    0.591570    11.00000    0.02077    0.01861 =
         0.02775    0.00021    0.00066   -0.00173
AFIX  23
H14A  2    0.333603    0.143187    0.572579    11.00000   -1.20000
H14B  2    0.400424    0.044619    0.607841    11.00000   -1.20000
AFIX   0
C15   1    0.468138    0.185106    0.556208    11.00000    0.01995    0.01790 =
         0.01917   -0.00344   -0.00150   -0.00081
AFIX  23
H15A  2    0.465314    0.103432    0.529357    11.00000   -1.20000
H15B  2    0.460115    0.296088    0.541687    11.00000   -1.20000
AFIX   0
C16   1    0.561192    0.176307    0.579752    11.00000    0.02027    0.01406 =
         0.01920    0.00025   -0.00274    0.00067
AFIX  23
H16A  2    0.572213    0.061490    0.590634    11.00000   -1.20000
H16B  2    0.561542    0.247648    0.609103    11.00000   -1.20000
AFIX   0
C17   1    0.638323    0.229283    0.546170    11.00000    0.01736    0.01821 =
         0.01769   -0.00480   -0.00275    0.00161
AFIX  23
H17A  2    0.696224    0.197882    0.561513    11.00000   -1.20000
H17B  2    0.633290    0.168255    0.514971    11.00000   -1.20000
AFIX   0
C18   1    0.639757    0.414199    0.535311    11.00000    0.01723    0.01972 =
         0.01335   -0.00181   -0.00083   -0.00125
AFIX  23
H18A  2    0.686990    0.434878    0.510539    11.00000   -1.20000
H18B  2    0.581271    0.444253    0.520390    11.00000   -1.20000
AFIX   0
N1    3    0.732634    0.585021    0.649185    11.00000    0.01681    0.01305 =
         0.01452   -0.00291   -0.00385    0.00138
H1    2    0.710589    0.686095    0.649794    11.00000    0.02413
N2    3    0.899009    0.916326    0.776971    11.00000    0.02341    0.01780 =
         0.01611   -0.00035   -0.00250   -0.00270
N3    3    0.708982    0.476417    0.611736    11.00000    0.01592    0.01574 =
         0.01274   -0.00268   -0.00065   -0.00197
O1    4    0.849513    0.416766    0.671370    11.00000    0.01650    0.01451 =
         0.01662   -0.00008    0.00008    0.00115
HKLF    4
REM  9vNP620_s in Pbca
REM R1 =  0.0395 for   2535 Fo > 4sig(Fo)  and  0.0446 for all   2931 data
REM    203 parameters refined using      0 restraints
END
WGHT      0.0697      0.7642
REM Highest difference peak  0.171,  deepest hole -0.203,  1-sigma level  0.043
Q1    1   0.7832  0.4397  0.6396  11.00000  0.05    0.17
Q2    1   0.6779  0.6400  0.6105  11.00000  0.05    0.17
;
