# Supplementary material for: N′-Cyclo­dodecyl­idene­pyridine-4-carbohydrazide
Source: Acta Crystallogr Sect E Struct Rep Online. 2012 Mar 28;68(Pt 4):o1205. doi: 10.1107/S1600536812011774 (PMC3344142; doi:10.1107/S1600536812011774)
Supplement: Supplementary file 3 [file e-68-o1205-Isup3.hkl]

#
# h,k,l, Fc-squared, Fo-squared, sigma(Fo-squared) and status flag
#
data_I
_shelx_title ' 9vNP620_s in Pbca'
_shelx_refln_list_code          4
_shelx_F_calc_maximum      235.39
_exptl_crystal_F_000      1312.00
_reflns_d_resolution_high  0.8376
 
loop_
 _symmetry_equiv_pos_as_xyz
 'x, y, z'
 '-x+1/2, -y, z+1/2'
 'x+1/2, -y+1/2, -z'
 '-x, y+1/2, -z+1/2'
 '-x, -y, -z'
 'x-1/2, y, -z-1/2'
 '-x-1/2, y-1/2, z'
 'x, -y-1/2, z-1/2'
 
_cell_length_a    14.8450
_cell_length_b     8.0980
_cell_length_c    27.3910
_cell_angle_alpha  90.000
_cell_angle_beta   90.000
_cell_angle_gamma  90.000
 
_shelx_F_squared_multiplier     1.000
 
loop_
 _refln_index_h
 _refln_index_k
 _refln_index_l
 _refln_F_squared_calc
 _refln_F_squared_meas
 _refln_F_squared_sigma
 _refln_observed_status
   2   0   0       45.86       55.40      3.82 o
   4   0   0    21928.71    22103.15    419.87 o
   6   0   0     8996.89     8425.70    845.28 o
   8   0   0     4540.06     4577.52     95.18 o
  10   0   0      280.16      239.51     12.45 o
  12   0   0     1192.29     1295.61     19.83 o
  14   0   0      469.78      651.06     27.45 o
  16   0   0      202.21      147.06     16.21 o
   2   1   0     5640.74     5475.99     76.40 o
   4   1   0       15.09        8.72      4.02 o
   6   1   0     7015.32     7267.96    193.05 o
   8   1   0       42.06       52.45     10.35 o
  10   1   0     2284.27     2144.22     19.10 o
  12   1   0     1184.11     1174.58     14.14 o
  14   1   0      234.80      238.61     10.47 o
  16   1   0      327.60      348.68     10.74 o
   0   2   0     6797.28     7186.83     50.08 o
   2   2   0    29220.89    26918.91    647.45 o
   4   2   0      489.55      473.76     20.69 o
   6   2   0     1544.97     1567.85     24.94 o
   8   2   0      571.11      414.43     12.66 o
  10   2   0       46.93       36.70      4.71 o
  12   2   0      402.20      434.62     10.35 o
  14   2   0      121.05      129.54      8.77 o
  16   2   0      671.18      707.45     17.46 o
   2   3   0     1264.70     1137.89     42.06 o
   4   3   0     1406.24     1666.77     57.55 o
   6   3   0      223.18      255.83     21.67 o
   8   3   0     1678.85     1570.84     34.29 o
  10   3   0      423.52      405.91     10.54 o
  12   3   0    10713.38    11340.43    134.48 o
  14   3   0     2899.80     3094.49     71.89 o
  16   3   0       38.68       39.09      5.77 o
   0   4   0      542.93      513.53     30.44 o
   2   4   0     3132.45     2825.18     89.65 o
   4   4   0       20.35        6.64     21.58 o
   6   4   0       46.68       56.82      4.28 o
   8   4   0      251.17      247.69      7.15 o
  10   4   0       54.63       62.95      7.31 o
  12   4   0      207.50      232.60      7.49 o
  14   4   0     1318.75     1314.38     36.05 o
  16   4   0      134.27      101.83     14.11 o
   2   5   0      179.99      164.60     10.71 o
   4   5   0        7.75       12.14      5.05 o
   6   5   0       30.46       26.45      6.60 o
   8   5   0     4994.41     5344.84     55.16 o
  10   5   0      864.05      974.02     28.05 o
  12   5   0      860.92      907.53     12.13 o
  14   5   0      550.59      550.14     12.81 o
   0   6   0      384.14      259.53     16.05 o
   2   6   0     4777.08     4451.83     63.98 o
   4   6   0     1886.25     1854.85     21.70 o
   6   6   0      185.95      270.40     10.06 o
   8   6   0     2294.21     2668.82     21.89 o
  10   6   0      128.14      132.79      8.11 o
  12   6   0        1.71        0.33      6.64 o
   2   7   0      532.82      538.88     17.89 o
   4   7   0        4.09        3.94      8.58 o
   6   7   0     2242.87     2315.76     24.95 o
   8   7   0      170.31      190.84     13.83 o
  10   7   0     1612.11     1672.03     19.58 o
  12   7   0      661.92      614.77     11.21 o
   0   8   0     3527.21     3909.33    103.76 o
   2   8   0      841.54      844.74     16.46 o
   4   8   0      229.72      233.35      8.93 o
   6   8   0        0.61        6.80      7.01 o
   8   8   0       23.22       20.76      6.42 o
   2   9   0       66.49       59.52      6.78 o
   4   9   0      766.56      754.24     13.96 o
   6   9   0     1219.17     1117.87     43.72 o
   1   1   1     3856.98     3756.97     40.00 o
   2   1   1      592.62      570.02     13.20 o
   3   1   1     5488.83     5385.04     88.98 o
   4   1   1      253.87      290.75      5.27 o
   5   1   1     2025.81     2051.31     32.05 o
   6   1   1     2122.62     2094.32     52.04 o
   7   1   1     1487.98     1621.50     47.14 o
   8   1   1     5868.17     5648.90    214.15 o
   9   1   1     1112.49     1003.06     20.40 o
  10   1   1      586.48      529.40      9.91 o
  11   1   1      516.98      575.47      6.93 o
  12   1   1      260.77      227.28      5.82 o
  13   1   1      722.56      789.16     13.73 o
  14   1   1        6.40       13.49      5.54 o
  15   1   1        3.62        8.32      5.30 o
  16   1   1      475.14      445.34      8.87 o
  17   1   1       24.46       18.13      5.06 o
   0   2   1     2419.44     2379.26     22.49 o
   1   2   1      295.88      259.97      5.90 o
   2   2   1     1503.78     1733.18     95.64 o
   3   2   1     1141.73     1049.30     20.70 o
   4   2   1     2272.15     2253.34     65.06 o
   5   2   1      898.68      897.79     37.79 o
   6   2   1      197.30      190.53      7.99 o
   7   2   1       14.11       15.76      9.26 o
   8   2   1      618.54      510.39     14.89 o
   9   2   1      716.27      614.87     17.38 o
  10   2   1      178.09      176.40      4.62 o
  11   2   1      846.95      806.82     10.53 o
  12   2   1      188.45      192.63      6.72 o
  13   2   1        6.43        9.35      5.24 o
  14   2   1        1.92        7.21      5.46 o
  15   2   1       48.71       55.72      5.99 o
  16   2   1      259.13      292.90      5.93 o
  17   2   1        0.26       -0.84      4.21 o
   1   3   1     1704.71     1790.37     34.59 o
   2   3   1      485.26      565.82     14.81 o
   3   3   1     3388.36     3680.56     65.82 o
   4   3   1       23.75       17.91     10.55 o
   5   3   1       48.03       71.45     11.11 o
   6   3   1      228.28      223.23     14.56 o
   7   3   1      510.32      464.72      7.24 o
   8   3   1       23.25       24.00      3.80 o
   9   3   1     2106.91     2023.26     33.29 o
  10   3   1      285.65      291.71      6.57 o
  11   3   1      705.07      705.49      7.30 o
  12   3   1      654.06      702.13     13.26 o
  13   3   1      108.45      105.36      6.49 o
  14   3   1      277.49      311.29      6.75 o
  15   3   1       78.64       92.48      4.71 o
  16   3   1      212.31      183.84      5.89 o
   0   4   1     6785.93     6517.38     67.53 o
   1   4   1      849.10      793.36     15.95 o
   2   4   1      455.06      476.32     18.75 o
   3   4   1     2900.97     2872.23     66.16 o
   4   4   1     4039.29     3932.70     64.95 o
   5   4   1      412.70      368.55      5.57 o
   6   4   1      636.31      619.53     11.81 o
   7   4   1      300.18      305.38      6.18 o
   8   4   1        1.30        0.82      3.86 o
   9   4   1       12.92       11.22      4.27 o
  10   4   1        6.63        4.13      5.14 o
  11   4   1       87.98       98.22      5.93 o
  12   4   1     1269.40     1405.41     19.95 o
  13   4   1      860.90      912.99     16.63 o
  14   4   1      356.26      381.53      6.92 o
  15   4   1       11.43       13.05      3.36 o
  16   4   1      284.01      234.55      9.54 o
   1   5   1       52.92       43.16      3.57 o
   2   5   1      215.80      185.04      5.68 o
   3   5   1      261.38      244.54      7.70 o
   4   5   1       20.87       15.10      3.64 o
   5   5   1       32.87       42.91      4.20 o
   6   5   1        3.84       17.02      4.38 o
   7   5   1       44.61       36.35      4.77 o
   8   5   1     1104.75     1116.43     12.56 o
   9   5   1      240.73      248.71      6.37 o
  10   5   1     1418.69     1535.29     29.47 o
  11   5   1      626.07      710.90     13.50 o
  12   5   1       15.18       19.25      4.52 o
  13   5   1        3.74        5.08      3.98 o
  14   5   1        3.40        3.78      5.97 o
  15   5   1        5.15        3.29      7.40 o
   0   6   1       87.98       86.89      9.52 o
   1   6   1     1978.09     1838.12     70.94 o
   2   6   1        2.42      174.04     29.69 o
   3   6   1     2050.31     1954.75     37.56 o
   4   6   1       33.46       38.59      4.69 o
   5   6   1     1252.17     1195.66     12.18 o
   6   6   1       91.28       92.66      6.28 o
   7   6   1       68.61       84.63      6.01 o
   8   6   1     1575.29     1681.74     13.25 o
   9   6   1      585.78      619.96      8.27 o
  10   6   1       50.54       58.98      6.17 o
  11   6   1        2.80        3.13      5.24 o
  12   6   1      342.94      329.14      6.86 o
  13   6   1       14.78       12.28      3.77 o
   1   7   1       66.16       52.17      6.49 o
   2   7   1      797.07      827.55      9.85 o
   3   7   1      137.90      128.89      6.21 o
   4   7   1      175.45      203.33      7.40 o
   5   7   1      519.62      636.11      9.17 o
   6   7   1      188.78      198.67      7.26 o
   7   7   1       12.98       25.61      6.37 o
   8   7   1      239.42      270.42     10.19 o
   9   7   1      382.75      447.88      8.83 o
  10   7   1      414.95      423.74     12.19 o
  11   7   1       15.91       10.28      3.65 o
  12   7   1       79.05       71.61      4.21 o
   0   8   1      627.25      700.59     13.97 o
   1   8   1        1.58        3.42      6.26 o
   2   8   1       32.22       54.72      6.44 o
   3   8   1       23.03        9.33      4.22 o
   4   8   1      673.34      703.21     17.81 o
   5   8   1      487.03      505.25      9.74 o
   6   8   1      508.29      538.79      9.75 o
   7   8   1      668.95      735.58      9.37 o
   8   8   1        0.31        4.32      4.02 o
   9   8   1       70.56       55.29      3.69 o
   1   9   1      190.93      170.13      6.70 o
   2   9   1       29.50       25.06      4.07 o
   3   9   1        4.52       15.39      4.13 o
   4   9   1     1393.47     1470.25     12.70 o
   5   9   1       38.29       31.13      4.89 o
   6   9   1      382.66      382.15      7.73 o
   0   0   2     6314.37     7195.54     31.54 o
   1   0   2    20102.26    20286.62    186.77 o
   2   0   2    12067.43    11638.07    183.72 o
   3   0   2    13759.18    13893.97    139.21 o
   4   0   2     3980.44     3657.32     71.70 o
   5   0   2      472.50      451.69      8.07 o
   6   0   2     2182.98     2453.35    180.46 o
   7   0   2     1999.61     2363.94     61.42 o
   8   0   2     5011.36     5395.08    133.64 o
   9   0   2      499.38      467.20     10.27 o
  10   0   2      500.30      512.34     12.44 o
  11   0   2     3269.67     3029.76     57.72 o
  12   0   2      368.26      357.14      8.77 o
  13   0   2     1693.71     1758.54     18.19 o
  14   0   2      277.06      278.39     10.81 o
  15   0   2     1124.65     1095.47     24.13 o
  16   0   2       50.95       46.20      8.34 o
  17   0   2       15.04        5.27      5.22 o
   1   1   2      986.08      933.91     17.38 o
   2   1   2    10966.09    10939.47    119.40 o
   3   1   2     2778.30     2820.77     48.87 o
   4   1   2     1976.60     1911.85     33.15 o
   5   1   2     3252.47     3225.69     58.46 o
   6   1   2     4892.01     5177.07    111.51 o
   7   1   2     2164.40     2221.96     62.74 o
   8   1   2      314.58      310.70     13.97 o
   9   1   2     2827.88     2569.83     22.53 o
  10   1   2       23.28       14.32      3.54 o
  11   1   2      521.27      519.64     12.57 o
  12   1   2     1352.66     1252.40     17.79 o
  13   1   2      233.64      276.15      6.97 o
  14   1   2      185.57      149.59      6.64 o
  15   1   2      116.11      102.14      6.29 o
  16   1   2      789.47      771.80     16.68 o
  17   1   2       26.68       29.82      5.03 o
   0   2   2       17.23       15.40      4.55 o
   1   2   2     3298.32     3210.93     54.23 o
   2   2   2     1644.98     1748.50     22.03 o
   3   2   2     4482.26     4308.66     88.32 o
   4   2   2     1129.67     1112.10     32.13 o
   5   2   2        5.26        9.05      3.54 o
   6   2   2      126.63       92.95      6.25 o
   7   2   2      575.99      547.02     15.88 o
   8   2   2     1353.43     1260.63     22.12 o
   9   2   2        0.80        3.53      4.00 o
  10   2   2      610.35      584.22      6.93 o
  11   2   2      417.39      420.04      6.62 o
  12   2   2      189.36      179.65      6.38 o
  13   2   2       68.12       66.30      5.81 o
  14   2   2      364.94      400.47      7.19 o
  15   2   2       16.75       23.45      5.29 o
  16   2   2      288.03      259.24      6.23 o
  17   2   2       12.87       10.50      4.38 o
   1   3   2     3927.38     4211.84     36.67 o
   2   3   2       81.27       70.76      6.37 o
   3   3   2      566.70      534.14     46.30 o
   4   3   2       81.04       96.37     11.55 o
   5   3   2      622.93      735.77     30.19 o
   6   3   2      265.30      273.60     12.25 o
   7   3   2      547.90      460.71     11.42 o
   8   3   2      154.62      131.55      5.08 o
   9   3   2       85.10       90.23      4.71 o
  10   3   2      453.99      455.83      7.33 o
  11   3   2      935.35      979.53      9.56 o
  12   3   2     1906.64     2028.40     21.42 o
  13   3   2      240.14      272.65      6.86 o
  14   3   2      365.59      369.60      6.68 o
  15   3   2      158.01      141.18      5.34 o
  16   3   2        5.14        1.64      3.87 o
   0   4   2     1958.13     1826.28     36.38 o
   1   4   2     1317.03     1142.92     28.98 o
   2   4   2        4.92        6.66      7.60 o
   3   4   2      412.85      403.66     18.18 o
   4   4   2     1395.78     1192.43     34.98 o
   5   4   2        0.84        3.22      3.29 o
   6   4   2     1007.30      949.80     18.69 o
   7   4   2       21.98       23.67      3.44 o
   8   4   2        3.29        3.64      4.01 o
   9   4   2      277.67      303.50      6.92 o
  10   4   2       23.56       22.12      4.99 o
  11   4   2     2121.32     2278.73     26.80 o
  12   4   2       26.03       42.33      5.01 o
  13   4   2       30.46       29.65      4.80 o
  14   4   2      132.73      125.80      5.54 o
  15   4   2        2.07        1.38      3.73 o
  16   4   2        0.38       -0.11      7.96 o
   1   5   2       42.73       47.66      3.43 o
   2   5   2      562.22      531.88     10.61 o
   3   5   2       53.00       43.77      3.09 o
   4   5   2        0.42        0.80      3.21 o
   5   5   2     1496.11     1445.44     12.15 o
   6   5   2       38.96       50.63      4.15 o
   7   5   2        0.14        2.63      4.42 o
   8   5   2     1303.09     1472.95     15.69 o
   9   5   2      264.51      287.30      6.66 o
  10   5   2       18.87       24.75      5.51 o
  11   5   2       71.30       77.08      6.05 o
  12   5   2       11.68       21.22      4.75 o
  13   5   2       61.36       50.15      4.31 o
  14   5   2       29.47       29.05      4.56 o
  15   5   2      710.68      700.80     11.59 o
   0   6   2     1278.67     1313.12     85.77 o
   1   6   2       47.51       44.24      5.41 o
   2   6   2      124.96      127.80      5.40 o
   3   6   2      238.66      265.43      5.95 o
   4   6   2      112.19      151.94      8.50 o
   5   6   2        2.99        5.22      5.74 o
   6   6   2      562.43      598.02      8.72 o
   7   6   2       79.69      103.14      6.05 o
   8   6   2      163.26      192.71      7.05 o
   9   6   2      832.59     1007.15     15.48 o
  10   6   2      854.71      994.31     18.89 o
  11   6   2       74.09       76.31      5.11 o
  12   6   2        1.63        3.96      4.84 o
  13   6   2        1.11        3.34      3.92 o
   1   7   2     1069.93     1073.54     25.73 o
   2   7   2     1055.67     1021.29     24.94 o
   3   7   2      705.01      742.29     12.34 o
   4   7   2        0.55        1.56      6.29 o
   5   7   2      160.28      171.63      7.26 o
   6   7   2       60.68       68.18      6.97 o
   7   7   2      731.88      772.05     10.08 o
   8   7   2     2084.51     2429.01     19.49 o
   9   7   2       10.46       20.30      6.46 o
  10   7   2       17.73       22.36      5.00 o
  11   7   2       57.91       56.12      3.99 o
  12   7   2       59.59       52.10      4.30 o
   0   8   2       10.68       13.96      8.05 o
   1   8   2      320.62      339.86      7.29 o
   2   8   2        0.26       -0.33      5.43 o
   3   8   2      126.83      140.88      5.13 o
   4   8   2      379.38      364.64     13.33 o
   5   8   2       30.95       42.36      4.96 o
   6   8   2       12.74       23.09      5.48 o
   7   8   2        0.37        8.19      5.35 o
   8   8   2       68.14       71.89      4.72 o
   9   8   2        7.17        4.58      3.22 o
   1   9   2       72.66       65.75      4.12 o
   2   9   2        0.53        0.26      3.96 o
   3   9   2      828.61      826.36     12.00 o
   4   9   2     1154.75     1167.27     11.42 o
   5   9   2        8.14        2.02      4.70 o
   6   9   2        2.45       18.80      5.76 o
   1   1   3      328.76      415.50     10.52 o
   2   1   3      140.00      133.74      8.08 o
   3   1   3     7419.51     7506.89     25.49 o
   4   1   3     3039.76     3018.03     38.07 o
   5   1   3      479.81      510.00     10.73 o
   6   1   3       60.68       46.14      4.98 o
   7   1   3      470.63      431.46     13.30 o
   8   1   3        6.99       17.42      8.15 o
   9   1   3     2638.60     2415.18     17.91 o
  10   1   3      203.52      182.17      4.93 o
  11   1   3      634.02      688.99      8.72 o
  12   1   3      100.42      102.96      6.20 o
  13   1   3        1.40        3.62      4.68 o
  14   1   3      162.37      149.91      6.63 o
  15   1   3      163.32      154.12      6.94 o
  16   1   3       97.56       78.44      5.63 o
  17   1   3      301.78      259.42      6.97 o
   0   2   3    50492.38    51071.00    462.78 o
   1   2   3     4112.57     3700.47     24.29 o
   2   2   3    10330.35    10264.43    208.87 o
   3   2   3     1799.96     1711.78     33.76 o
   4   2   3      522.52      507.85      9.34 o
   5   2   3     2236.52     2215.62     48.11 o
   6   2   3      395.17      443.20      9.77 o
   7   2   3       52.68       43.31      6.81 o
   8   2   3      659.60      509.93      8.89 o
   9   2   3      752.90      637.22      7.07 o
  10   2   3     1279.86     1245.82     15.47 o
  11   2   3       97.21       94.02      5.20 o
  12   2   3      360.30      364.43      7.56 o
  13   2   3       32.03       36.09      6.16 o
  14   2   3     1317.86     1291.02     16.61 o
  15   2   3       94.45       95.57      5.23 o
  16   2   3       77.39       86.87      5.28 o
  17   2   3        0.92        0.35      4.63 o
   1   3   3      632.66      627.32     15.53 o
   2   3   3        5.76        4.29      2.98 o
   3   3   3      372.59      380.20     12.97 o
   4   3   3      863.68      834.80     21.98 o
   5   3   3        2.43       -0.12     12.90 o
   6   3   3     3192.54     3084.53     60.26 o
   7   3   3      285.10      226.45      5.00 o
   8   3   3       23.02       20.15      3.73 o
   9   3   3      349.73      328.02      8.58 o
  10   3   3       25.25       26.55      4.54 o
  11   3   3       45.80       48.18      5.07 o
  12   3   3      843.29      869.42     10.23 o
  13   3   3      339.33      353.90      7.00 o
  14   3   3      926.20      936.58     15.64 o
  15   3   3       32.87       28.45      4.55 o
  16   3   3       77.74       78.08      6.24 o
   0   4   3     6300.13     5808.13     61.53 o
   1   4   3      334.93      330.43     11.32 o
   2   4   3     1614.64     1499.07     21.64 o
   3   4   3     1409.90     1364.14     28.73 o
   4   4   3     1325.97     1205.57     33.45 o
   5   4   3      420.83      413.60      5.15 o
   6   4   3      529.05      444.60      5.66 o
   7   4   3      228.68      217.03      4.40 o
   8   4   3      126.75      109.61      5.17 o
   9   4   3       86.23       85.13      5.45 o
  10   4   3       12.51       15.49      5.33 o
  11   4   3      134.45      174.59      7.50 o
  12   4   3     1596.22     1727.11     22.83 o
  13   4   3       10.71       10.61      4.56 o
  14   4   3       21.39       16.44      4.56 o
  15   4   3       36.19       24.98      4.28 o
  16   4   3        7.16        1.82      6.64 o
   1   5   3      489.46      374.60     11.42 o
   2   5   3     1629.64     1479.48     28.36 o
   3   5   3     1241.15     1060.21     26.57 o
   4   5   3        3.54        0.96      3.02 o
   5   5   3        0.96       -0.94      3.75 o
   6   5   3       34.35       32.61      4.08 o
   7   5   3      850.85      853.40      9.38 o
   8   5   3      143.32      166.73      5.91 o
   9   5   3      107.18      109.72      6.03 o
  10   5   3       39.26       50.08      5.86 o
  11   5   3      144.05      170.51      5.93 o
  12   5   3     2648.80     2840.90     40.53 o
  13   5   3       25.02       23.74      4.38 o
  14   5   3      349.66      284.48     13.94 o
  15   5   3      163.64      121.47      6.30 o
   0   6   3      212.96      204.33      8.82 o
   1   6   3      261.99      245.48      7.63 o
   2   6   3      442.36      417.70      7.61 o
   3   6   3      429.40      399.42      6.60 o
   4   6   3       60.14       70.96      4.74 o
   5   6   3        3.32        9.81      5.66 o
   6   6   3        0.22        2.91      5.93 o
   7   6   3       37.14       32.67      6.08 o
   8   6   3      400.87      468.08     10.14 o
   9   6   3        0.20        6.91      6.83 o
  10   6   3      419.71      469.57      9.22 o
  11   6   3       81.08       82.08      5.45 o
  12   6   3        3.13        2.98      4.80 o
  13   6   3       73.43       64.10      3.94 o
   1   7   3      207.06      230.70      7.94 o
   2   7   3      428.46      451.22      7.32 o
   3   7   3        2.07        9.43      5.56 o
   4   7   3      281.28      308.57      6.48 o
   5   7   3        2.09        0.74      6.18 o
   6   7   3      488.23      561.41      9.55 o
   7   7   3       28.51       27.21      6.49 o
   8   7   3      151.95      173.94      7.37 o
   9   7   3      139.69      132.76      5.58 o
  10   7   3      102.92      108.71      5.47 o
  11   7   3      148.05      118.73      5.29 o
  12   7   3        4.82        6.12      5.06 o
   0   8   3       66.45       87.15      8.80 o
   1   8   3        1.71        3.20      5.53 o
   2   8   3     1230.73     1261.11     30.10 o
   3   8   3       20.22       22.62      4.69 o
   4   8   3       40.11       34.58      5.69 o
   5   8   3      830.44      878.24     13.81 o
   6   8   3        0.01       -1.90      5.14 o
   7   8   3      392.47      392.23      7.15 o
   8   8   3       17.35       20.63      4.36 o
   9   8   3       13.62       11.42      3.50 o
   1   9   3      152.58      136.70      4.82 o
   2   9   3      235.14      219.97      7.88 o
   3   9   3      284.97      291.38      7.54 o
   4   9   3      522.22      454.73     24.75 o
   5   9   3        0.24        1.85      3.72 o
   6   9   3      133.49      128.50      5.96 o
   0   0   4    20239.16    19962.51    208.29 o
   1   0   4      164.92      146.78      7.11 o
   2   0   4      389.17      489.91     17.15 o
   3   0   4     8019.63     8081.58    210.50 o
   4   0   4      472.94      446.30     11.38 o
   5   0   4     2516.82     2438.57     81.03 o
   6   0   4     1350.56     1323.78     29.38 o
   7   0   4     3744.47     4223.58    308.23 o
   8   0   4     6561.01     6560.28    374.36 o
   9   0   4        8.62        2.14      5.07 o
  10   0   4      336.16      278.59      6.90 o
  11   0   4      548.63      485.52      9.15 o
  12   0   4       31.95       24.01      7.05 o
  13   0   4      479.05      564.13     11.61 o
  14   0   4      155.63      212.57     10.56 o
  15   0   4       85.39       66.72     10.72 o
  16   0   4       49.55       57.28     10.59 o
  17   0   4      243.09      230.31     11.26 o
   1   1   4     3385.10     3262.47     66.76 o
   2   1   4    34143.85    33204.11    205.03 o
   3   1   4     1639.37     1673.13     31.16 o
   4   1   4     1616.57     1583.11     29.85 o
   5   1   4      251.12      250.26      8.78 o
   6   1   4      410.32      410.84     14.41 o
   7   1   4       17.44        8.74      6.41 o
   8   1   4      237.76      216.93     10.44 o
   9   1   4      155.21      129.08      4.23 o
  10   1   4      253.94      218.02      4.78 o
  11   1   4     1915.02     1908.87     18.38 o
  12   1   4      565.00      632.34      8.95 o
  13   1   4       99.13       94.50      6.27 o
  14   1   4       35.07       29.02      5.42 o
  15   1   4        0.57        2.22      5.44 o
  16   1   4      317.53      322.07      7.73 o
  17   1   4      306.23      332.80      8.30 o
   0   2   4    14622.41    14498.13     97.67 o
   1   2   4      631.69      607.66     11.79 o
   2   2   4     9950.89     9599.65    181.93 o
   3   2   4        4.69        4.36      3.64 o
   4   2   4     2726.90     2530.58     42.57 o
   5   2   4     1169.65     1096.95     43.75 o
   6   2   4      112.43      114.43      7.21 o
   7   2   4      137.81      118.69      8.42 o
   8   2   4      907.36      884.80      8.98 o
   9   2   4      152.94      140.43      4.21 o
  10   2   4      828.36      835.67      8.54 o
  11   2   4       79.00       70.86      4.96 o
  12   2   4       26.60       42.93      5.57 o
  13   2   4      207.83      217.56      7.14 o
  14   2   4      744.47      810.37     10.19 o
  15   2   4      139.21      131.81      5.39 o
  16   2   4      999.03      915.56     27.16 o
  17   2   4      453.65      417.93      8.71 o
   1   3   4     6837.87     6817.30    135.57 o
   2   3   4      468.06      429.66     12.71 o
   3   3   4     4742.04     4733.24    163.60 o
   4   3   4      964.50      941.67     21.54 o
   5   3   4     1377.87     1340.65     39.69 o
   6   3   4      197.40      192.88     13.37 o
   7   3   4      271.14      228.91      4.75 o
   8   3   4      266.40      263.12      5.78 o
   9   3   4      836.08      796.76     12.08 o
  10   3   4      972.64      993.17     13.66 o
  11   3   4       68.20       90.29      5.29 o
  12   3   4      162.42      153.59      5.81 o
  13   3   4      418.31      467.46      8.51 o
  14   3   4      527.47      603.63     14.40 o
  15   3   4      153.55      135.33      5.38 o
  16   3   4       47.95       44.82      3.78 o
   0   4   4      137.47      110.94     10.03 o
   1   4   4      937.85      919.96     22.89 o
   2   4   4      218.89      188.41      9.51 o
   3   4   4       40.49       33.07      8.40 o
   4   4   4      704.81      676.76      8.72 o
   5   4   4     1170.62     1000.99     11.56 o
   6   4   4      852.69      851.50     12.06 o
   7   4   4       17.03       11.79      3.48 o
   8   4   4     1550.61     1464.10     18.96 o
   9   4   4     1057.44     1053.98     17.18 o
  10   4   4       36.79       47.47      5.61 o
  11   4   4      178.36      183.71      6.54 o
  12   4   4       42.38       47.61      5.25 o
  13   4   4        0.91        0.71      4.87 o
  14   4   4       16.66       14.43      5.22 o
  15   4   4      146.27      141.32      5.57 o
   1   5   4        3.69        5.88      3.43 o
   2   5   4      612.29      516.69     10.12 o
   3   5   4      167.86      166.36      5.81 o
   4   5   4        6.76        4.85      3.30 o
   5   5   4       74.67       74.70      3.86 o
   6   5   4      534.47      511.97      5.96 o
   7   5   4     1023.06     1105.98     14.25 o
   8   5   4      191.26      193.19      5.90 o
   9   5   4       29.29       25.33      5.53 o
  10   5   4      429.00      462.51      8.85 o
  11   5   4      218.60      242.77      6.48 o
  12   5   4      773.32      867.19      8.88 o
  13   5   4      790.54      819.53     14.85 o
  14   5   4      965.64      862.23     37.17 o
  15   5   4        2.93       18.83     10.79 o
   0   6   4      130.48      110.95      6.68 o
   1   6   4        2.02        5.09      4.32 o
   2   6   4        9.79       11.38      4.96 o
   3   6   4      872.71      898.45     14.79 o
   4   6   4        2.16        4.10      4.88 o
   5   6   4      356.06      385.48      6.84 o
   6   6   4       61.56       43.57      6.22 o
   7   6   4      100.70      112.42      7.11 o
   8   6   4       17.21       18.40      6.95 o
   9   6   4        3.30        7.77      6.15 o
  10   6   4     1257.05     1379.75     18.47 o
  11   6   4      313.61      361.73      7.36 o
  12   6   4       35.35       26.17      4.15 o
  13   6   4       88.70       79.89      4.30 o
   1   7   4      707.40      687.32     13.44 o
   2   7   4       64.69       81.97      5.39 o
   3   7   4     2483.32     2480.61     39.78 o
   4   7   4      880.21      922.24     15.54 o
   5   7   4       55.01       49.74      6.39 o
   6   7   4      564.34      588.49     14.50 o
   7   7   4     1013.01     1073.39     10.75 o
   8   7   4     1207.44     1310.01     19.21 o
   9   7   4        7.12        9.19      4.98 o
  10   7   4       28.73       39.81      4.89 o
  11   7   4      243.62      235.58      5.72 o
  12   7   4       72.58       62.23      7.23 o
   0   8   4       11.20        2.56      8.31 o
   1   8   4      425.38      446.43      7.42 o
   2   8   4      804.00      832.60     16.08 o
   3   8   4      155.85      178.11      6.61 o
   4   8   4        9.46       16.06      5.00 o
   5   8   4      133.90      147.71      6.99 o
   6   8   4       14.83       12.46      5.08 o
   7   8   4      826.00      847.29     11.03 o
   8   8   4        8.63        5.56      4.67 o
   9   8   4        5.41        6.11      3.77 o
   1   9   4       36.49       29.14      4.97 o
   2   9   4      321.20      298.30      8.13 o
   3   9   4      316.31      289.59      7.73 o
   4   9   4       17.68       16.90      3.50 o
   5   9   4       53.22       45.85      4.20 o
   6   9   4      107.57       85.12      5.62 o
   1   1   5    14113.15    13862.03    207.20 o
   2   1   5    32962.75    31972.83    124.59 o
   3   1   5    18561.18    18394.60     70.01 o
   4   1   5      384.12      405.60      9.48 o
   5   1   5     6717.46     6754.61    132.54 o
   6   1   5     3407.12     3521.48     74.05 o
   7   1   5      559.95      573.40     15.02 o
   8   1   5     3589.37     3170.43     57.15 o
   9   1   5        0.22        1.02      3.41 o
  10   1   5      117.20       99.09      4.22 o
  11   1   5       71.82       66.00      4.84 o
  12   1   5      702.11      638.43     10.97 o
  13   1   5      222.87      245.15      6.91 o
  14   1   5       31.98       40.55      5.80 o
  15   1   5        6.12        2.84      6.48 o
  16   1   5      106.42      104.85      6.37 o
  17   1   5      389.11      336.52      7.56 o
   0   2   5     2499.80     2266.73     49.63 o
   1   2   5     1400.60     1531.94     30.47 o
   2   2   5     1538.01     1435.62     31.86 o
   3   2   5        1.89        2.22      4.41 o
   4   2   5     2566.12     2357.90     70.65 o
   5   2   5      300.60      241.62      9.70 o
   6   2   5      928.16      882.30     17.19 o
   7   2   5       92.63       62.90      7.43 o
   8   2   5      200.77      168.54      4.52 o
   9   2   5     2050.84     1885.08     23.35 o
  10   2   5      881.42      823.78     12.10 o
  11   2   5     1542.26     1574.87     17.72 o
  12   2   5      273.65      287.31      6.81 o
  13   2   5      643.06      714.98      9.24 o
  14   2   5      304.32      266.01      7.16 o
  15   2   5      309.10      317.79      7.94 o
  16   2   5      155.84      143.80      7.14 o
  17   2   5        0.08        5.43      5.57 o
   1   3   5      245.64      247.32      7.51 o
   2   3   5      628.76      583.14     23.97 o
   3   3   5     1969.51     1846.31     40.37 o
   4   3   5     1801.07     1576.50     27.22 o
   5   3   5      116.90      104.57     12.86 o
   6   3   5      452.10      428.08     10.90 o
   7   3   5     1108.81     1050.48     11.09 o
   8   3   5       17.72       12.57      4.07 o
   9   3   5       31.34       41.70      4.14 o
  10   3   5     3491.68     3463.59     33.51 o
  11   3   5      645.97      667.42      9.92 o
  12   3   5     1724.04     1708.53     22.07 o
  13   3   5       43.12       51.17      5.22 o
  14   3   5       45.51       58.50      5.35 o
  15   3   5        0.46        2.86      4.37 o
  16   3   5      134.64      107.34      5.46 o
   0   4   5    11768.61    11771.68     90.19 o
   1   4   5      481.83      496.95     19.35 o
   2   4   5       95.64       85.87     11.02 o
   3   4   5      279.12      262.06     14.22 o
   4   4   5      993.15      901.58     12.30 o
   5   4   5     3451.92     3311.94     27.71 o
   6   4   5     1318.70     1315.52      9.75 o
   7   4   5      748.80      717.30     10.60 o
   8   4   5      935.91     1001.14      9.86 o
   9   4   5     1249.92     1345.44     11.44 o
  10   4   5      882.21      976.43      9.24 o
  11   4   5     3826.63     4171.84     49.10 o
  12   4   5      154.10      167.43      6.40 o
  13   4   5       21.52       20.04      4.78 o
  14   4   5      179.67      190.03      5.72 o
  15   4   5      764.68      718.83     14.88 o
   1   5   5      147.04      112.22      4.28 o
   2   5   5     2064.48     1870.40     14.35 o
   3   5   5      269.07      222.43      5.17 o
   4   5   5      365.01      338.58      5.51 o
   5   5   5       66.80       68.38      4.35 o
   6   5   5     1294.74     1325.41     14.50 o
   7   5   5       44.95       36.33      4.84 o
   8   5   5       77.26       72.70      5.64 o
   9   5   5       58.07       60.32      5.77 o
  10   5   5      899.63      995.33     10.66 o
  11   5   5        1.89        4.93      5.67 o
  12   5   5       59.36       74.98      5.83 o
  13   5   5      147.29      144.68      4.97 o
  14   5   5      137.38      143.32      5.33 o
   0   6   5     4966.30     4978.73     32.19 o
   1   6   5      261.49      258.72      5.86 o
   2   6   5      293.11      324.41      5.91 o
   3   6   5      781.90      765.22     11.29 o
   4   6   5      880.69      939.70      9.16 o
   5   6   5      687.89      691.42      8.99 o
   6   6   5      232.50      235.73      6.49 o
   7   6   5       32.25       21.70      6.00 o
   8   6   5      489.09      487.75     13.17 o
   9   6   5      856.39      904.19     14.11 o
  10   6   5        4.21        4.53      5.28 o
  11   6   5       28.89       30.11      5.56 o
  12   6   5        6.45        8.76      3.79 o
  13   6   5      259.81      260.61      5.42 o
   1   7   5      742.38      699.36     17.21 o
   2   7   5      813.08      785.40     14.94 o
   3   7   5      240.23      241.34      6.52 o
   4   7   5       34.18       35.34      5.23 o
   5   7   5     1443.61     1551.08     18.06 o
   6   7   5      619.48      708.14      8.93 o
   7   7   5       42.56       35.64      6.00 o
   8   7   5        2.22        5.06      5.16 o
   9   7   5       88.09      100.72      5.01 o
  10   7   5      117.10      123.42      5.24 o
  11   7   5       17.19       28.68      4.02 o
   0   8   5      316.23      282.83      8.89 o
   1   8   5      374.01      338.46      6.58 o
   2   8   5      486.23      506.33      9.99 o
   3   8   5      147.05      129.87      6.09 o
   4   8   5       79.61      105.87      8.19 o
   5   8   5      108.43       99.34      6.32 o
   6   8   5      183.91      185.95      5.98 o
   7   8   5        3.07       13.41      4.48 o
   8   8   5       60.92       48.58      4.42 o
   9   8   5        8.48       14.25      3.93 o
   1   9   5       82.33       83.98      6.21 o
   2   9   5       10.71       14.09      4.73 o
   3   9   5       85.42       56.29      4.06 o
   4   9   5       40.42       25.90      3.82 o
   5   9   5      359.05      283.53     10.29 o
   0   0   6    55409.92    55034.72    429.51 o
   1   0   6    16972.31    17729.91     66.65 o
   2   0   6    12557.78    11679.07    461.45 o
   3   0   6    24052.09    22218.02    586.67 o
   4   0   6       17.00       17.51      5.11 o
   5   0   6    25188.05    26535.45    643.85 o
   6   0   6      839.11      869.42     26.08 o
   7   0   6      204.91      181.15     14.25 o
   8   0   6      460.56      436.07     16.04 o
   9   0   6     4065.62     3848.61     24.06 o
  10   0   6      368.20      359.06     10.23 o
  11   0   6     1114.75     1096.35     14.39 o
  12   0   6      107.42      121.19      9.30 o
  13   0   6      400.36      415.82     10.82 o
  14   0   6       81.08       50.07      9.20 o
  15   0   6      202.67      166.53      9.52 o
  16   0   6      147.07      103.99     10.75 o
  17   0   6      393.19      384.05     11.74 o
   1   1   6     7308.47     7142.41    137.03 o
   2   1   6      392.64      418.92      8.79 o
   3   1   6      433.37      410.37      9.05 o
   4   1   6       10.35       10.79      6.04 o
   5   1   6     2165.61     2234.74     44.25 o
   6   1   6     6683.44     6579.80    157.01 o
   7   1   6      324.67      412.64     16.58 o
   8   1   6       67.55       76.14      4.45 o
   9   1   6      815.58      776.29      9.58 o
  10   1   6      671.18      655.68     10.55 o
  11   1   6      754.83      742.54      8.08 o
  12   1   6     3766.17     3797.71     49.26 o
  13   1   6      968.85     1005.92     19.50 o
  14   1   6        3.51        1.05      6.83 o
  15   1   6        0.85        0.15      6.12 o
  16   1   6       51.92       36.62      5.93 o
  17   1   6      125.16       84.08      6.23 o
   0   2   6    21736.39    22713.11    603.18 o
   1   2   6     8630.09     9062.98    171.78 o
   2   2   6      752.64      783.24     14.44 o
   3   2   6      178.45      217.55      6.73 o
   4   2   6     1855.56     1773.74     58.09 o
   5   2   6       34.67       35.07      9.03 o
   6   2   6      387.40      443.79     13.12 o
   7   2   6     1817.60     1573.04     14.66 o
   8   2   6       61.17       35.11      3.12 o
   9   2   6      258.44      240.29      5.30 o
  10   2   6       13.51       23.78      4.09 o
  11   2   6      243.94      269.40      6.42 o
  12   2   6      383.99      399.52      7.28 o
  13   2   6      248.60      273.19      7.50 o
  14   2   6        6.93        9.84      5.36 o
  15   2   6        0.11        2.19      5.21 o
  16   2   6      251.20      234.78     12.90 o
  17   2   6       16.53       12.82      5.39 o
   1   3   6      208.78      201.83      9.10 o
   2   3   6       65.89       80.53      7.71 o
   3   3   6      944.27      939.84     35.38 o
   4   3   6        0.31        2.55      6.69 o
   5   3   6       78.17       59.53     10.08 o
   6   3   6      103.66      102.13      4.70 o
   7   3   6      602.12      614.46     17.82 o
   8   3   6        0.07        3.76      3.66 o
   9   3   6      785.71      759.93      7.70 o
  10   3   6       21.98       30.23      6.19 o
  11   3   6      241.78      242.66      6.21 o
  12   3   6       11.66       15.84      5.08 o
  13   3   6      264.67      269.57      6.23 o
  14   3   6      213.12      220.41      6.99 o
  15   3   6       44.06       42.55      5.24 o
  16   3   6       12.35        6.51      4.44 o
   0   4   6     1964.37     1678.39     61.42 o
   1   4   6      677.48      634.19     35.70 o
   2   4   6     1942.78     1867.52     30.72 o
   3   4   6        1.09        4.36      4.82 o
   4   4   6        7.80        9.71      3.32 o
   5   4   6      104.63      103.42      3.43 o
   6   4   6       45.99       42.65      3.46 o
   7   4   6      217.51      246.61      7.52 o
   8   4   6      826.57      784.30     10.69 o
   9   4   6       69.37       67.73      6.26 o
  10   4   6      812.08      874.98      8.97 o
  11   4   6      253.65      279.58      6.67 o
  12   4   6        8.74       10.70      5.68 o
  13   4   6        8.46       10.90      4.86 o
  14   4   6      866.55      889.73     11.13 o
  15   4   6       91.34       83.32      5.21 o
   1   5   6     1001.79      897.78     15.42 o
   2   5   6        1.42        0.77      3.38 o
   3   5   6        0.04        1.80      3.40 o
   4   5   6       80.38       94.12      4.32 o
   5   5   6      111.68      105.52      4.57 o
   6   5   6      320.17      345.17      6.74 o
   7   5   6      133.64      148.17     11.03 o
   8   5   6      869.31      905.72      9.53 o
   9   5   6       54.08       62.88      5.42 o
  10   5   6     1794.19     1953.60     18.08 o
  11   5   6       44.05       61.37      6.14 o
  12   5   6       20.26       14.87      4.91 o
  13   5   6       50.70       43.64      4.60 o
  14   5   6      518.95      473.19     16.03 o
   0   6   6     7992.94     8178.18     33.43 o
   1   6   6       28.36       25.64      4.71 o
   2   6   6      308.74      309.57      5.47 o
   3   6   6        0.07        3.25      4.51 o
   4   6   6      111.30      103.50      5.09 o
   5   6   6      386.75      383.32      6.55 o
   6   6   6      283.50      286.91      7.29 o
   7   6   6       33.84       35.76      5.54 o
   8   6   6       62.11       70.01      6.10 o
   9   6   6      584.19      645.56     11.75 o
  10   6   6      637.39      697.26     16.10 o
  11   6   6      223.25      247.40      6.54 o
  12   6   6       31.81       40.35      4.49 o
  13   6   6     1138.77     1043.40     22.20 o
   1   7   6        2.65        9.90      5.23 o
   2   7   6      936.74     1004.73     19.80 o
   3   7   6      247.86      221.83      6.41 o
   4   7   6     1817.00     1909.11     27.90 o
   5   7   6       24.79       30.05      5.66 o
   6   7   6      108.09      111.00      6.35 o
   7   7   6      223.12      212.62      6.62 o
   8   7   6        6.96        6.90      5.76 o
   9   7   6      931.56      981.07     13.65 o
  10   7   6      157.49      148.87      6.22 o
  11   7   6      781.98      687.41      7.63 o
   0   8   6      169.99      144.24      8.56 o
   1   8   6      312.82      325.28     11.31 o
   2   8   6     3033.46     3215.09     44.51 o
   3   8   6        0.83        0.11      6.11 o
   4   8   6        0.84        7.84      5.17 o
   5   8   6      448.52      485.76     11.47 o
   6   8   6       12.42       13.67      5.43 o
   7   8   6      133.37      133.17      5.02 o
   8   8   6       43.24       28.68      4.32 o
   9   8   6      495.48      497.62      7.22 o
   1   9   6       74.34       72.93      6.41 o
   2   9   6      602.13      539.98     20.32 o
   3   9   6      195.23      160.34     11.84 o
   4   9   6        8.94       10.01      3.61 o
   5   9   6      121.22      112.21      6.01 o
   1   1   7    11975.75    11980.85    292.48 o
   2   1   7     3650.18     3461.69    107.17 o
   3   1   7      327.07      311.07      7.76 o
   4   1   7     3204.58     3158.75     41.89 o
   5   1   7       14.85       24.35      6.50 o
   6   1   7     1170.52     1129.64     25.24 o
   7   1   7     2655.17     2530.25     39.28 o
   8   1   7      828.51      785.90     12.61 o
   9   1   7     1518.74     1458.63     14.07 o
  10   1   7       44.08       61.85      4.50 o
  11   1   7        9.60       14.00      4.87 o
  12   1   7      587.68      636.11     11.08 o
  13   1   7      280.04      310.69      7.99 o
  14   1   7      317.97      326.03      7.83 o
  15   1   7      102.17       98.89      6.63 o
  16   1   7        6.31        2.37      5.45 o
  17   1   7      325.88      285.29      8.93 o
   0   2   7      541.50      566.72     22.97 o
   1   2   7     6510.15     6698.46    164.93 o
   2   2   7      704.65      741.28      8.22 o
   3   2   7    10182.68     9873.41    145.98 o
   4   2   7     4127.28     4086.16     42.79 o
   5   2   7     1456.84     1541.37     54.07 o
   6   2   7       75.20       58.68      7.83 o
   7   2   7      822.78      735.19      9.48 o
   8   2   7     1619.68     1454.39     27.54 o
   9   2   7      309.86      314.40      6.66 o
  10   2   7      213.44      205.53      5.19 o
  11   2   7        8.64        7.05      4.89 o
  12   2   7      433.15      488.83      7.64 o
  13   2   7      186.55      186.54      6.86 o
  14   2   7      481.68      537.62     14.51 o
  15   2   7       24.62       21.30      5.33 o
  16   2   7        8.76       12.57      3.76 o
   1   3   7     9336.01     8916.54     93.78 o
   2   3   7      102.33       91.57      6.15 o
   3   3   7     1624.56     1624.72     48.52 o
   4   3   7      463.39      415.11     14.50 o
   5   3   7        0.31        7.39      9.49 o
   6   3   7      966.32      756.14     17.65 o
   7   3   7        0.86        2.37      3.73 o
   8   3   7      252.76      228.95      5.46 o
   9   3   7     2175.29     2226.22     21.86 o
  10   3   7        0.02        1.01      5.81 o
  11   3   7       39.45       35.93      6.33 o
  12   3   7       60.98       66.40      6.20 o
  13   3   7       17.60       23.68      5.85 o
  14   3   7       44.19       46.23      5.68 o
  15   3   7       26.07       22.50      5.15 o
  16   3   7      416.67      400.36      8.13 o
   0   4   7      119.65      100.28     14.76 o
   1   4   7        8.95        8.96      9.14 o
   2   4   7      662.66      555.54     19.57 o
   3   4   7      250.50      238.90      7.28 o
   4   4   7      824.45      791.29     10.63 o
   5   4   7     1563.60     1423.42     18.88 o
   6   4   7      362.38      330.17      5.64 o
   7   4   7      256.82      252.98      5.66 o
   8   4   7      541.86      535.16      7.47 o
   9   4   7       58.86       62.43      6.15 o
  10   4   7     2813.85     3130.83     25.88 o
  11   4   7      971.46     1081.10     10.69 o
  12   4   7      225.55      288.69      7.45 o
  13   4   7        0.04        2.48      5.13 o
  14   4   7       17.68       13.76      4.93 o
  15   4   7       41.08       38.48      4.64 o
   1   5   7       21.29       15.22      2.99 o
   2   5   7        1.04        0.94      3.23 o
   3   5   7      291.31      259.03      5.08 o
   4   5   7      112.19       88.20      4.44 o
   5   5   7       24.18       27.63      4.37 o
   6   5   7      418.22      453.93      7.39 o
   7   5   7      114.38      115.75      6.28 o
   8   5   7      110.64      109.07      6.01 o
   9   5   7     3361.79     3545.49     58.97 o
  10   5   7      619.49      710.58     10.26 o
  11   5   7      291.90      332.27      7.21 o
  12   5   7       84.80       94.24      5.06 o
  13   5   7      115.66      118.40      5.45 o
  14   5   7       24.55       20.47      4.30 o
   0   6   7     3200.66     2990.69     18.92 o
   1   6   7      146.04      144.62      5.21 o
   2   6   7      518.54      542.98      7.05 o
   3   6   7      350.36      373.02      7.25 o
   4   6   7       28.85       27.39      5.27 o
   5   6   7       21.81       21.42      5.20 o
   6   6   7      160.99      145.75      5.54 o
   7   6   7      106.69      111.21      5.84 o
   8   6   7       68.71       78.09      6.05 o
   9   6   7       36.03       52.61      5.80 o
  10   6   7        4.72        2.95      6.23 o
  11   6   7      851.29      869.71      9.19 o
  12   6   7      614.72      573.02     13.03 o
  13   6   7       19.82       21.58      4.06 o
   1   7   7       34.59       38.06      5.57 o
   2   7   7       34.19       31.27      6.01 o
   3   7   7       91.16      101.94      6.42 o
   4   7   7        9.00        9.90      6.02 o
   5   7   7      430.26      435.66      9.25 o
   6   7   7        1.76       -1.27      5.30 o
   7   7   7      197.93      194.68      6.62 o
   8   7   7       57.11       57.05      5.98 o
   9   7   7        0.41        0.33      5.55 o
  10   7   7        1.38        3.32      5.02 o
  11   7   7      182.37      166.52      4.89 o
   0   8   7      168.87      155.27      7.79 o
   1   8   7       20.99       16.28      5.75 o
   2   8   7      120.52      103.71      5.91 o
   3   8   7      940.93     1019.32     14.65 o
   4   8   7        0.06        2.09      4.61 o
   5   8   7       71.72       73.68      5.75 o
   6   8   7      531.38      541.95     12.27 o
   7   8   7      316.51      332.63      8.38 o
   8   8   7      361.16      334.55     13.49 o
   9   8   7      186.01      169.24      5.35 o
   1   9   7       12.57       11.63      4.87 o
   2   9   7        1.73        6.10      4.93 o
   3   9   7       14.48       15.66      3.72 o
   4   9   7      137.13      126.39      7.64 o
   5   9   7        0.92       -1.43      5.17 o
   0   0   8      493.91      471.29     18.83 o
   1   0   8     6780.95     6832.98    169.68 o
   2   0   8     2331.20     2326.54     59.92 o
   3   0   8     2025.95     1897.07     23.71 o
   4   0   8     4217.84     4585.62     73.88 o
   5   0   8     9144.12     9384.02     87.43 o
   6   0   8     4077.70     4219.23     58.77 o
   7   0   8     3400.79     3260.44     55.46 o
   8   0   8       72.46       66.63      6.05 o
   9   0   8      278.73      247.94      6.60 o
  10   0   8      917.43      928.28     11.62 o
  11   0   8       23.52       28.37      8.11 o
  12   0   8      729.90      819.00     13.16 o
  13   0   8        0.36        4.36      8.33 o
  14   0   8       13.05        2.25      7.82 o
  15   0   8       46.82       20.03      8.03 o
  16   0   8        8.21        2.25      9.36 o
  17   0   8        6.13        4.30      5.43 o
   1   1   8      132.97      131.72      5.99 o
   2   1   8      927.31      986.05     23.92 o
   3   1   8       53.27       69.12      7.36 o
   4   1   8      919.79      868.70     15.51 o
   5   1   8      106.20      118.40      9.51 o
   6   1   8     1892.54     2077.09     39.98 o
   7   1   8     2357.33     2214.34     38.67 o
   8   1   8      164.61      136.38      4.33 o
   9   1   8      480.05      485.08      5.97 o
  10   1   8     1235.36     1155.83      8.77 o
  11   1   8      135.52      132.31      6.05 o
  12   1   8      642.27      576.77      8.47 o
  13   1   8     1014.07     1052.70     16.70 o
  14   1   8      350.52      345.29      7.95 o
  15   1   8      216.69      214.50      9.72 o
  16   1   8      145.43      123.35      5.41 o
  17   1   8      233.57      232.64     11.04 o
   0   2   8      380.83      397.31     24.78 o
   1   2   8     6944.13     7241.81     38.10 o
   2   2   8     1293.07     1363.92     15.70 o
   3   2   8     1967.46     1981.91     44.49 o
   4   2   8       60.59       37.07      6.48 o
   5   2   8      635.09      705.03     23.72 o
   6   2   8        8.44        1.58      7.42 o
   7   2   8       32.69       34.81      4.11 o
   8   2   8       60.26       68.06      3.83 o
   9   2   8        0.81        2.55      3.64 o
  10   2   8      270.46      263.89      6.13 o
  11   2   8      326.33      349.61      6.72 o
  12   2   8        0.29        2.23      5.33 o
  13   2   8      133.11      142.65      6.57 o
  14   2   8        0.02        2.47      6.23 o
  15   2   8       18.42       15.94      5.24 o
  16   2   8        0.19       -0.03      4.30 o
   1   3   8      101.64       92.72      7.90 o
   2   3   8     2190.45     2358.28     38.95 o
   3   3   8       96.99       78.69     11.06 o
   4   3   8       49.42       45.27      8.56 o
   5   3   8      121.25      111.93      6.34 o
   6   3   8     2681.34     2542.17     32.01 o
   7   3   8     1922.82     1807.24     19.83 o
   8   3   8      443.45      414.46      5.79 o
   9   3   8      387.89      374.91      6.90 o
  10   3   8        0.82        3.35      5.22 o
  11   3   8     1190.23     1335.74     22.89 o
  12   3   8        5.23        6.85      6.65 o
  13   3   8      191.05      208.31      7.18 o
  14   3   8      130.21      130.13      6.30 o
  15   3   8      115.19      102.54      5.76 o
  16   3   8      220.65      229.53      8.29 o
   0   4   8        1.83       16.05     16.05 o
   1   4   8     4464.10     3937.13     37.94 o
   2   4   8      995.79      897.94     13.35 o
   3   4   8      100.57      115.37      8.12 o
   4   4   8       49.72       43.77      3.39 o
   5   4   8        6.70        7.60      3.44 o
   6   4   8      254.49      228.76      5.49 o
   7   4   8      215.48      189.58      5.33 o
   8   4   8       57.53       64.46      5.07 o
   9   4   8      298.53      324.53      6.45 o
  10   4   8       23.24       34.49      6.47 o
  11   4   8        5.35        6.76      6.31 o
  12   4   8       47.20       52.28      5.36 o
  13   4   8        1.06        0.65      5.56 o
  14   4   8      315.03      318.73      6.46 o
  15   4   8       13.63       10.89      4.39 o
   1   5   8      677.56      584.71     11.97 o
   2   5   8      238.72      239.59      5.01 o
   3   5   8      287.76      295.55      7.42 o
   4   5   8      112.62      119.66      5.05 o
   5   5   8     1159.42     1160.66     19.78 o
   6   5   8        0.10        2.10      4.91 o
   7   5   8      256.08      251.44      8.41 o
   8   5   8      552.28      572.83      8.68 o
   9   5   8       70.04       73.34      6.33 o
  10   5   8      182.68      210.31      7.15 o
  11   5   8       79.69       82.96      5.77 o
  12   5   8      741.71      768.76     13.98 o
  13   5   8      201.17      197.88      6.80 o
  14   5   8      155.71      149.14      4.72 o
   0   6   8      524.84      606.69     10.06 o
   1   6   8     4267.74     4270.19     41.34 o
   2   6   8        0.50       10.17      4.62 o
   3   6   8      203.35      196.39      6.70 o
   4   6   8       63.51       70.10      5.53 o
   5   6   8      238.01      268.49      6.57 o
   6   6   8      337.84      385.69      7.64 o
   7   6   8      276.96      308.18      7.62 o
   8   6   8       86.49      103.44      6.15 o
   9   6   8      372.13      431.21     13.45 o
  10   6   8      122.57      119.54      6.11 o
  11   6   8      707.41      741.36     13.64 o
  12   6   8       61.23       63.48      3.83 o
  13   6   8        0.73        2.48      4.10 o
   1   7   8      111.28      101.44      5.96 o
   2   7   8       21.61       26.41      5.11 o
   3   7   8      535.80      604.86      9.56 o
   4   7   8      355.64      373.00      8.28 o
   5   7   8      180.03      175.18      6.22 o
   6   7   8       18.35       27.31      5.32 o
   7   7   8      190.54      171.27      6.88 o
   8   7   8      181.09      183.44      6.19 o
   9   7   8      690.28      744.69     14.95 o
  10   7   8      431.38      417.75      6.66 o
  11   7   8       17.09       13.67      3.73 o
   0   8   8     1819.24     1608.30     35.97 o
   1   8   8        7.94       54.25      9.98 o
   2   8   8       14.42       25.31      6.66 o
   3   8   8      451.76      482.12      8.34 o
   4   8   8      233.93      233.08      6.30 o
   5   8   8       40.95       43.47      4.65 o
   6   8   8       71.70       57.60      4.66 o
   7   8   8      196.95      194.81      5.28 o
   8   8   8        6.26        5.37      4.13 o
   1   9   8       60.27       48.99      5.40 o
   2   9   8       68.92       53.94      4.48 o
   3   9   8      198.56      135.09     11.52 o
   4   9   8      172.75      137.30      5.14 o
   1   1   9       14.83       21.70      3.39 o
   2   1   9       25.52       17.89      5.42 o
   3   1   9     1252.81     1191.91     34.11 o
   4   1   9      335.39      380.03     15.81 o
   5   1   9     5692.70     5849.29     71.19 o
   6   1   9     3133.25     3077.67     64.87 o
   7   1   9      189.55      153.25      4.26 o
   8   1   9       32.43       26.98      3.52 o
   9   1   9      586.01      538.25      6.27 o
  10   1   9      254.12      267.11      6.00 o
  11   1   9      495.72      506.88      7.43 o
  12   1   9     1132.65     1122.63     12.76 o
  13   1   9       37.32       39.58      6.11 o
  14   1   9       88.90       85.13      6.53 o
  15   1   9      373.88      368.96      9.19 o
  16   1   9        7.20        0.54      4.10 o
   0   2   9     8278.57     8431.25    415.86 o
   1   2   9     3250.18     3105.58     71.73 o
   2   2   9     1718.07     1634.30     36.80 o
   3   2   9     3798.64     3735.96     41.32 o
   4   2   9     2157.83     2063.86     32.83 o
   5   2   9     3096.81     3232.90     91.06 o
   6   2   9       53.13      116.73     18.68 o
   7   2   9     1041.41      938.58     23.00 o
   8   2   9     1113.37     1067.55     28.22 o
   9   2   9      138.63      138.07      5.30 o
  10   2   9       14.98       15.66      5.02 o
  11   2   9      840.96      933.96     16.91 o
  12   2   9       68.71       63.75      5.71 o
  13   2   9      162.42      135.51      5.87 o
  14   2   9        1.36       -0.74      7.16 o
  15   2   9      138.12      140.39      7.07 o
  16   2   9       59.15       57.46      4.85 o
   1   3   9      733.05      745.89     16.77 o
   2   3   9      233.56      216.27     12.21 o
   3   3   9     5351.55     5154.00     75.08 o
   4   3   9       46.38       68.08     11.31 o
   5   3   9      419.39      342.57      6.21 o
   6   3   9     2536.13     2297.60     26.49 o
   7   3   9      989.95      932.52      7.30 o
   8   3   9      569.16      570.93      6.86 o
   9   3   9        0.01        2.91      5.04 o
  10   3   9     2214.42     2264.23     24.24 o
  11   3   9      559.15      571.41      9.25 o
  12   3   9     2872.37     3137.90     37.62 o
  13   3   9        4.17        8.30      6.66 o
  14   3   9        3.86        7.42      5.43 o
  15   3   9      124.20      138.08      6.00 o
  16   3   9      127.90      119.99      6.16 o
   0   4   9     9077.56     8212.51    122.13 o
   1   4   9       94.49       79.91      4.04 o
   2   4   9     1535.52     1505.18     11.31 o
   3   4   9     1633.87     1610.62     14.39 o
   4   4   9      225.17      246.98      9.13 o
   5   4   9     3257.92     3061.10     45.34 o
   6   4   9     1199.52     1229.29     25.24 o
   7   4   9     1124.41     1060.98     13.69 o
   8   4   9      427.49      453.43      6.99 o
   9   4   9      792.26      805.22     15.21 o
  10   4   9        2.13        4.23      6.48 o
  11   4   9       44.78       42.00      6.71 o
  12   4   9      127.34      133.14      6.33 o
  13   4   9        0.18        0.64      5.75 o
  14   4   9      279.28      257.26      7.39 o
  15   4   9       43.35       37.02      5.18 o
   1   5   9      102.96       97.48      4.05 o
   2   5   9      666.21      638.99      7.52 o
   3   5   9       64.82       55.33      4.67 o
   4   5   9      750.58      756.23      9.14 o
   5   5   9      488.29      519.80     10.74 o
   6   5   9     1200.63     1204.26     16.87 o
   7   5   9      608.01      620.65     10.35 o
   8   5   9       26.36       30.59      6.22 o
   9   5   9     1212.49     1327.26     24.05 o
  10   5   9      412.74      409.69      8.29 o
  11   5   9       94.97       92.47      5.88 o
  12   5   9        6.60       11.30      4.87 o
  13   5   9      852.59      850.09     18.75 o
  14   5   9      147.86      129.95      5.67 o
   0   6   9     4257.42     4138.56     65.09 o
   1   6   9      760.18      835.92     17.19 o
   2   6   9      230.21      290.08      6.20 o
   3   6   9      981.42      984.68     14.90 o
   4   6   9        0.49        1.26      6.01 o
   5   6   9      147.75      154.96      6.12 o
   6   6   9       35.93       29.61      5.02 o
   7   6   9       44.62       22.35      5.29 o
   8   6   9      153.82      180.17      6.37 o
   9   6   9      532.89      546.54     17.01 o
  10   6   9       43.14       52.27      6.20 o
  11   6   9      659.53      647.91     13.54 o
  12   6   9       10.61        9.35      3.79 o
  13   6   9      155.37      137.27     13.56 o
   1   7   9        0.41        5.13      5.10 o
   2   7   9       46.53       56.61      6.03 o
   3   7   9      777.33      809.00     10.85 o
   4   7   9      125.12      163.52      7.00 o
   5   7   9      176.94      199.01      6.38 o
   6   7   9      212.23      191.08      7.67 o
   7   7   9      978.85     1051.27     31.44 o
   8   7   9       12.68       10.51      5.27 o
   9   7   9      406.78      426.36     11.40 o
  10   7   9       27.63       27.71      4.31 o
  11   7   9      103.79      102.36      5.44 o
   0   8   9      968.43      904.00     33.48 o
   1   8   9      464.98      433.25     18.14 o
   2   8   9       14.97       11.00      6.49 o
   3   8   9      258.33      247.86      7.25 o
   4   8   9       19.30       14.61      4.99 o
   5   8   9       13.51       11.36      4.32 o
   6   8   9       11.27        7.91      3.92 o
   7   8   9        0.48        1.86      3.91 o
   8   8   9       36.52       34.68      4.11 o
   1   9   9       18.97       15.72      4.98 o
   2   9   9      420.36      386.70     17.89 o
   3   9   9       13.61        5.49      4.41 o
   4   9   9      103.65       78.78      7.17 o
   0   0  10    10056.38     8795.49    120.08 o
   1   0  10    10023.53     9994.90    193.26 o
   2   0  10      261.84      293.55      8.88 o
   3   0  10     6809.08     7265.70    144.98 o
   4   0  10     2952.78     3180.58     32.10 o
   5   0  10     4100.47     4087.99     58.93 o
   6   0  10        3.52        1.75     13.10 o
   7   0  10      184.82      199.65      6.73 o
   8   0  10     3216.35     2967.68     32.12 o
   9   0  10      188.40      215.43      7.16 o
  10   0  10     1241.01     1375.31     23.36 o
  11   0  10      604.67      636.46     11.76 o
  12   0  10     1845.48     2009.38     29.37 o
  13   0  10      718.46      821.25     13.32 o
  14   0  10       64.55       59.37      8.12 o
  15   0  10      209.20      189.58     11.70 o
  16   0  10        1.63        1.15      5.65 o
   1   1  10     2106.69     2094.82     52.34 o
   2   1  10      310.36      292.19     18.09 o
   3   1  10     2023.55     1976.06     69.89 o
   4   1  10      111.77       90.74      9.98 o
   5   1  10      260.42      269.23     16.32 o
   6   1  10     1376.37     1311.50     30.72 o
   7   1  10     2482.72     2241.87     12.54 o
   8   1  10        0.88        7.70      3.49 o
   9   1  10       72.22       68.45      4.25 o
  10   1  10      875.60      941.83     13.96 o
  11   1  10      468.72      573.64      8.63 o
  12   1  10        2.22        5.45      5.93 o
  13   1  10     1304.24     1283.03     20.34 o
  14   1  10      116.18      123.95      6.01 o
  15   1  10       17.11       15.50      4.80 o
  16   1  10       19.69       30.63      4.32 o
   0   2  10     7551.00     7339.03    258.70 o
   1   2  10     3188.18     3108.49     42.90 o
   2   2  10      632.31      664.40     28.39 o
   3   2  10        7.90        4.48     12.47 o
   4   2  10      139.08      154.88     11.51 o
   5   2  10      988.87      873.11     21.53 o
   6   2  10      224.01      186.44      6.21 o
   7   2  10      917.94      784.34     17.53 o
   8   2  10       25.28       41.71      4.62 o
   9   2  10       25.62       30.31      5.47 o
  10   2  10       23.37       42.85      6.40 o
  11   2  10     1711.07     1993.28     14.44 o
  12   2  10     1121.92     1258.69     16.76 o
  13   2  10      188.11      207.87      7.88 o
  14   2  10       63.90       59.78      8.31 o
  15   2  10      417.63      392.08      9.23 o
  16   2  10      397.42      409.22      8.49 o
   1   3  10     2012.58     1861.15     32.81 o
   2   3  10      337.11      309.88     13.71 o
   3   3  10      500.00      424.32     15.87 o
   4   3  10     1154.54      956.04     17.42 o
   5   3  10      278.67      282.73      7.09 o
   6   3  10     1358.63     1285.21     25.68 o
   7   3  10     1919.46     1880.09     11.99 o
   8   3  10      904.66      894.49     11.32 o
   9   3  10     3611.23     3610.46     22.44 o
  10   3  10      338.48      361.91      7.75 o
  11   3  10     1577.69     1705.68     27.37 o
  12   3  10      729.09      771.14     10.19 o
  13   3  10     1982.21     2123.73     23.40 o
  14   3  10      192.88      223.89      7.36 o
  15   3  10        4.30       10.73      4.89 o
   0   4  10      279.69      283.32      7.45 o
   1   4  10      548.36      496.40      7.38 o
   2   4  10        0.40        6.96      3.40 o
   3   4  10       12.35        4.78      3.99 o
   4   4  10      431.26      397.16      7.30 o
   5   4  10     1036.98     1021.63     20.59 o
   6   4  10       26.21       22.00      4.28 o
   7   4  10      112.43      121.82      5.20 o
   8   4  10       58.86       63.90      6.04 o
   9   4  10      230.75      261.84      6.69 o
  10   4  10        1.00       43.46      9.20 o
  11   4  10      262.64      273.13      7.63 o
  12   4  10        0.19       -0.14      7.77 o
  13   4  10        3.64        5.36      6.29 o
  14   4  10        4.35        7.83      4.19 o
  15   4  10      101.24      103.43      5.20 o
   1   5  10     1582.74     1582.02     20.12 o
   2   5  10       61.28       61.81      4.79 o
   3   5  10      635.73      604.22      8.02 o
   4   5  10      372.73      425.82     10.72 o
   5   5  10        8.18        8.58      5.76 o
   6   5  10      262.50      276.91      7.00 o
   7   5  10      251.07      250.31      7.49 o
   8   5  10      735.34      864.48     14.56 o
   9   5  10       52.88       76.28      6.94 o
  10   5  10       49.55       65.04      7.15 o
  11   5  10      905.31      954.75     16.56 o
  12   5  10      574.19      625.80     14.58 o
  13   5  10      376.54      346.91     11.29 o
  14   5  10      157.11      141.11      5.83 o
   0   6  10     3612.52     3705.47     27.05 o
   1   6  10      593.55      634.67     11.33 o
   2   6  10     2235.83     2377.66     20.07 o
   3   6  10      114.35      133.14      6.25 o
   4   6  10      344.15      358.32      7.89 o
   5   6  10      696.86      795.12     10.27 o
   6   6  10       13.99       18.77      5.37 o
   7   6  10       14.61       25.04      5.72 o
   8   6  10      882.43     1042.05     21.48 o
   9   6  10      113.94      127.59      8.55 o
  10   6  10        0.33        5.74      5.21 o
  11   6  10       44.62       45.68      4.51 o
  12   6  10       10.99       12.98      3.42 o
   1   7  10      443.02      481.53      8.46 o
   2   7  10      349.14      354.73      8.59 o
   3   7  10      219.26      262.41      8.27 o
   4   7  10       79.46       69.38      6.26 o
   5   7  10       16.35       14.85      5.29 o
   6   7  10       23.70       15.94      4.95 o
   7   7  10      265.72      276.12      8.94 o
   8   7  10       11.00       29.44      5.05 o
   9   7  10      172.12      143.89      6.46 o
  10   7  10       97.98       87.45      4.06 o
   0   8  10       65.03       58.73      9.40 o
   1   8  10      225.53      184.87      8.14 o
   2   8  10       64.46       55.42      6.52 o
   3   8  10       42.07       35.43      5.72 o
   4   8  10      109.05      106.39      6.32 o
   5   8  10        7.02        2.86      4.55 o
   6   8  10       82.06       79.28      4.84 o
   7   8  10      255.08      212.74     11.64 o
   8   8  10        9.63        7.97      5.32 o
   1   9  10      404.37      336.51      9.90 o
   2   9  10      229.02      186.50      7.83 o
   3   9  10        4.97        6.45      6.77 o
   1   1  11      845.49      838.17     23.66 o
   2   1  11       53.88       45.47      6.87 o
   3   1  11      195.52      164.59     10.54 o
   4   1  11      131.07      122.34     16.88 o
   5   1  11        1.31       -1.78     11.13 o
   6   1  11        1.16        1.16      4.32 o
   7   1  11      320.26      311.81      5.05 o
   8   1  11     1324.07     1357.60     14.99 o
   9   1  11      364.22      328.02      5.77 o
  10   1  11        0.59        3.65      5.10 o
  11   1  11      867.65      962.57      9.96 o
  12   1  11       98.59      121.46      6.57 o
  13   1  11        4.39        6.00      6.03 o
  14   1  11     1062.26      992.41     23.43 o
  15   1  11      205.83      197.65      7.34 o
  16   1  11      585.62      484.33     12.30 o
   0   2  11     3434.24     3663.35     80.79 o
   1   2  11     3145.69     2789.95     47.31 o
   2   2  11      864.06      786.40     22.25 o
   3   2  11       88.03       81.38     11.82 o
   4   2  11       13.71       24.57      8.50 o
   5   2  11      967.18      860.72     15.12 o
   6   2  11      353.31      364.57      7.58 o
   7   2  11     1274.56     1262.54     18.88 o
   8   2  11      669.74      663.42     15.57 o
   9   2  11     1091.74     1162.34     10.68 o
  10   2  11      383.38      409.22      8.54 o
  11   2  11      435.97      482.05      9.47 o
  12   2  11      101.99      132.90      7.85 o
  13   2  11       56.96       72.43      7.06 o
  14   2  11       11.73       11.17      6.41 o
  15   2  11      104.84      111.83      6.12 o
  16   2  11       45.09       42.56      5.11 o
   1   3  11       34.64       27.86     10.97 o
   2   3  11     2353.78     2123.06     49.51 o
   3   3  11       51.33       45.01      5.42 o
   4   3  11       10.76       15.02      3.81 o
   5   3  11     1498.77     1399.65     41.38 o
   6   3  11     1572.24     1550.78     32.65 o
   7   3  11      102.48      100.91      5.30 o
   8   3  11       61.12       76.97      5.38 o
   9   3  11      274.06      263.48      7.58 o
  10   3  11      898.22      944.62     11.95 o
  11   3  11      464.90      524.10     10.01 o
  12   3  11      611.26      610.97      9.79 o
  13   3  11        0.64        6.79      6.16 o
  14   3  11       40.21       43.08      5.99 o
  15   3  11       64.35       58.88      5.05 o
   0   4  11     3017.25     2780.42     44.02 o
   1   4  11      218.30      248.02      5.01 o
   2   4  11     2607.52     2539.73     41.81 o
   3   4  11       98.56      104.33      4.83 o
   4   4  11       44.53       54.99      4.38 o
   5   4  11     2221.22     2234.61     42.63 o
   6   4  11        1.51        1.05      5.40 o
   7   4  11       22.47       28.77      5.32 o
   8   4  11      445.55      443.89      8.32 o
   9   4  11      145.12      190.40      6.60 o
  10   4  11      405.59      441.04      8.37 o
  11   4  11       21.10       23.91      6.64 o
  12   4  11       63.16       69.93      7.01 o
  13   4  11      441.27      480.12      8.63 o
  14   4  11      119.25       95.80      5.23 o
   1   5  11     1487.38     1470.50     19.23 o
   2   5  11     3689.93     3523.92     46.02 o
   3   5  11       23.99       22.42      5.25 o
   4   5  11      223.14      255.67      7.49 o
   5   5  11      124.27      161.51      6.83 o
   6   5  11      913.04      936.01     22.80 o
   7   5  11     1806.60     1907.85     37.37 o
   8   5  11     1540.94     1632.20     39.18 o
   9   5  11        0.08        0.72      6.73 o
  10   5  11       80.99       94.16      7.03 o
  11   5  11      499.41      540.77     10.42 o
  12   5  11       20.45       20.25      4.79 o
  13   5  11      972.10      865.46     30.53 o
   0   6  11     2347.79     2462.76     50.78 o
   1   6  11      199.48      207.15      6.16 o
   2   6  11       57.04       57.54      6.55 o
   3   6  11      614.42      695.68      9.33 o
   4   6  11       75.22       60.16      7.04 o
   5   6  11        0.14        3.22      6.46 o
   6   6  11      597.60      623.92     14.25 o
   7   6  11      575.48      668.10     14.82 o
   8   6  11      106.45       94.61      6.34 o
   9   6  11      452.01      445.96     12.31 o
  10   6  11       56.63       70.99      6.05 o
  11   6  11       19.04       17.37      4.30 o
  12   6  11       69.33       52.72      4.99 o
   1   7  11      287.37      300.37      8.62 o
   2   7  11        2.39        3.06      6.66 o
   3   7  11     1045.46     1107.99     11.33 o
   4   7  11        9.31        9.77      5.46 o
   5   7  11      497.30      518.62      8.69 o
   6   7  11      277.47      318.55      7.50 o
   7   7  11        1.57        3.26      5.07 o
   8   7  11      675.10      661.11     25.96 o
   9   7  11       95.75       92.25      4.56 o
  10   7  11      172.35      126.75      5.78 o
   0   8  11       68.15       70.71      9.50 o
   1   8  11      650.89      682.04     19.25 o
   2   8  11      158.94      162.33      8.89 o
   3   8  11       35.16       39.52      5.86 o
   4   8  11       21.70       15.43      6.09 o
   5   8  11        4.53       10.45      4.82 o
   6   8  11      118.50      115.00      5.92 o
   7   8  11      133.19      127.46      5.73 o
   1   9  11        1.08       -1.75      5.09 o
   2   9  11       61.44       56.90      5.32 o
   0   0  12      528.16      478.29     18.61 o
   1   0  12      318.30      301.50     15.15 o
   2   0  12        2.56        5.02      7.33 o
   3   0  12     1531.04     1497.91     34.03 o
   4   0  12     1908.28     1845.51     54.23 o
   5   0  12      572.41      581.97     32.93 o
   6   0  12       24.52       26.79      4.97 o
   7   0  12     1619.42     1645.29     12.89 o
   8   0  12      486.79      501.50     11.58 o
   9   0  12      378.36      453.93      9.08 o
  10   0  12       13.81       25.63      8.33 o
  11   0  12     3656.58     3648.16     51.72 o
  12   0  12       56.50       77.23      9.13 o
  13   0  12        5.65        6.65      8.32 o
  14   0  12       33.58       28.87      7.55 o
  15   0  12      179.93      149.98      7.89 o
  16   0  12        7.80        0.46      5.58 o
   1   1  12      482.10      462.36     12.22 o
   2   1  12     5959.19     6214.44    105.83 o
   3   1  12      587.21      551.26     18.19 o
   4   1  12     1379.45     1299.62     79.96 o
   5   1  12        0.05       -4.10     11.81 o
   6   1  12     4436.84     3982.62     39.14 o
   7   1  12       49.74       57.88      3.73 o
   8   1  12      434.16      452.10      6.34 o
   9   1  12     1745.26     1727.22     11.27 o
  10   1  12        0.00        1.67      4.79 o
  11   1  12      485.05      466.82      7.62 o
  12   1  12      137.44      122.67      6.72 o
  13   1  12      362.83      396.61     11.70 o
  14   1  12      888.78      852.48     19.85 o
  15   1  12       19.35       14.55      5.33 o
  16   1  12      525.20      458.14      9.19 o
   0   2  12       24.43       19.92     23.24 o
   1   2  12     2577.78     2493.85    149.13 o
   2   2  12      452.66      503.61     25.57 o
   3   2  12        4.28        3.91     11.78 o
   4   2  12     4360.03     3801.63     61.23 o
   5   2  12        0.83        2.45      3.47 o
   6   2  12     1544.33     1438.93     19.83 o
   7   2  12      289.71      264.96      5.32 o
   8   2  12       49.43       37.89      4.19 o
   9   2  12     1770.85     1916.69     13.35 o
  10   2  12     1033.20     1157.47     11.27 o
  11   2  12      679.82      771.16     10.32 o
  12   2  12      244.42      280.09      8.53 o
  13   2  12      296.64      292.35      8.56 o
  14   2  12       19.74       13.81      6.54 o
  15   2  12        1.81        4.83      4.96 o
  16   2  12        0.81        2.14      5.29 o
   1   3  12     7057.58     6471.22     46.59 o
   2   3  12     2776.59     2429.74     63.91 o
   3   3  12     3817.47     3571.74     74.81 o
   4   3  12      154.67      141.98      4.41 o
   5   3  12      215.27      189.15      5.76 o
   6   3  12      244.72      214.75      7.28 o
   7   3  12      515.54      533.17     13.08 o
   8   3  12       57.04       74.61      5.64 o
   9   3  12      987.67     1005.07     17.89 o
  10   3  12     1399.35     1491.15     14.34 o
  11   3  12       82.55       80.27      7.49 o
  12   3  12      266.67      272.40      7.20 o
  13   3  12        0.62        4.80      7.02 o
  14   3  12      172.11      175.28      6.27 o
  15   3  12       45.54       39.28      4.59 o
   0   4  12        0.64       -1.13      5.78 o
   1   4  12      428.79      449.53      7.55 o
   2   4  12       23.70       26.15      3.85 o
   3   4  12      719.27      731.10      7.90 o
   4   4  12      671.16      663.06      9.58 o
   5   4  12      492.08      487.16      7.81 o
   6   4  12      246.81      281.90      7.95 o
   7   4  12       65.36       80.36      5.88 o
   8   4  12        0.20        0.67      5.56 o
   9   4  12       84.19       84.34      5.74 o
  10   4  12      139.38      140.66      6.87 o
  11   4  12        1.10        1.17      5.65 o
  12   4  12      200.47      235.17      8.35 o
  13   4  12       71.89       74.56      5.83 o
  14   4  12       56.30       70.84      4.94 o
   1   5  12      134.13      129.88      5.95 o
   2   5  12       42.25       44.65      5.06 o
   3   5  12      281.67      253.58      7.50 o
   4   5  12      178.54      155.97      6.95 o
   5   5  12      146.17      161.44      7.33 o
   6   5  12       37.29       46.15      6.19 o
   7   5  12      104.76      107.23      7.56 o
   8   5  12      357.69      420.35     12.62 o
   9   5  12      180.78      193.27      6.93 o
  10   5  12       28.85       37.70      6.95 o
  11   5  12        5.54        8.84      5.27 o
  12   5  12     1370.01     1327.82     37.91 o
  13   5  12       59.59       41.99      3.78 o
   0   6  12      555.08      577.94     18.02 o
   1   6  12       31.01       29.98      5.84 o
   2   6  12     1845.83     2002.37     23.24 o
   3   6  12     2569.27     2852.14     30.51 o
   4   6  12      626.14      643.04     11.20 o
   5   6  12     1446.45     1660.81     17.89 o
   6   6  12      187.52      176.15      7.39 o
   7   6  12      128.36      150.97      6.49 o
   8   6  12      298.72      271.75      6.88 o
   9   6  12      118.21      111.34      6.52 o
  10   6  12        5.35       10.19      5.17 o
  11   6  12        0.65        3.11      3.97 o
  12   6  12      334.55      308.79      8.02 o
   1   7  12      182.66      233.49      8.65 o
   2   7  12      157.05      149.97      7.42 o
   3   7  12      455.55      455.20      8.90 o
   4   7  12      363.77      342.61     11.40 o
   5   7  12       72.75       96.54      5.61 o
   6   7  12       49.43       59.18      5.79 o
   7   7  12       16.31       12.24      4.89 o
   8   7  12      307.17      288.88      7.84 o
   9   7  12       19.61       11.94      4.04 o
  10   7  12        9.60        9.71      3.84 o
   0   8  12      548.64      508.00     21.13 o
   1   8  12      168.51      166.72      9.45 o
   2   8  12      413.70      410.07     10.84 o
   3   8  12        0.89       -1.59      5.28 o
   4   8  12      105.38      108.48      6.35 o
   5   8  12       13.20       11.44      5.07 o
   6   8  12       84.48       79.34      6.78 o
   7   8  12       12.92        9.97      5.12 o
   1   1  13      927.19      915.50     14.96 o
   2   1  13       69.63       50.35      9.27 o
   3   1  13     1609.85     1506.65     62.14 o
   4   1  13     1623.73     1407.55     53.68 o
   5   1  13       42.40       41.64      4.28 o
   6   1  13       24.96       19.20      3.09 o
   7   1  13      234.41      201.77      5.20 o
   8   1  13       25.68       28.25      4.37 o
   9   1  13       87.11       84.35      5.80 o
  10   1  13      268.61      284.65      7.09 o
  11   1  13       21.75       19.90      6.60 o
  12   1  13       86.10      118.91      7.80 o
  13   1  13      100.27       91.60      6.64 o
  14   1  13       25.69       24.50      6.52 o
  15   1  13      370.14      345.12     11.45 o
  16   1  13       31.84       35.52      7.44 o
   0   2  13     8541.12     8016.20    123.96 o
   1   2  13     4447.02     4315.14    123.13 o
   2   2  13      411.06      382.93     23.16 o
   3   2  13      268.97      234.77     15.05 o
   4   2  13      177.07      169.04      5.16 o
   5   2  13      831.40      782.16     13.02 o
   6   2  13     2055.23     1843.96     11.99 o
   7   2  13        3.20        9.13      3.90 o
   8   2  13      102.55       95.71      4.99 o
   9   2  13       48.18       46.64      6.00 o
  10   2  13     2782.96     3036.64     22.36 o
  11   2  13       22.29       28.26      7.12 o
  12   2  13       27.31       28.05      7.33 o
  13   2  13        2.48        0.18      6.73 o
  14   2  13      135.90      132.69      6.52 o
  15   2  13        4.86        6.04      5.35 o
   1   3  13       25.74       47.98      3.72 o
   2   3  13     3902.76     3638.46     37.29 o
   3   3  13       31.29       34.43      3.63 o
   4   3  13        4.61        8.12      3.27 o
   5   3  13      377.86      342.61      6.29 o
   6   3  13       34.49       21.45      5.36 o
   7   3  13      114.94       94.71      5.61 o
   8   3  13       79.15       78.93      5.38 o
   9   3  13     2091.61     2268.64     22.99 o
  10   3  13        0.65       11.37      7.02 o
  11   3  13       25.32       32.06      7.02 o
  12   3  13       20.98       33.15      6.84 o
  13   3  13        6.26        5.72      5.36 o
  14   3  13        0.95        8.46      4.77 o
  15   3  13        1.25        9.73      4.11 o
   0   4  13      760.02      825.13     11.89 o
   1   4  13      572.60      578.12      6.99 o
   2   4  13      371.72      349.93      7.17 o
   3   4  13      947.94      972.90     12.44 o
   4   4  13      850.33      829.37     11.15 o
   5   4  13      175.90      182.37      5.80 o
   6   4  13       14.71       20.98      6.20 o
   7   4  13      619.84      714.22     11.94 o
   8   4  13     2215.42     2410.09     33.85 o
   9   4  13       87.13      108.05      5.85 o
  10   4  13        9.78       13.55      6.10 o
  11   4  13       25.28       19.60      5.53 o
  12   4  13        7.35        8.91      5.80 o
  13   4  13       64.01       62.24      5.41 o
  14   4  13      320.30      288.80     13.15 o
   1   5  13      702.50      691.00      8.44 o
   2   5  13     2004.30     2061.94     24.05 o
   3   5  13      424.72      421.42      7.56 o
   4   5  13      362.25      398.26      8.02 o
   5   5  13       52.13       58.46      6.96 o
   6   5  13       18.69       24.41      7.27 o
   7   5  13     2342.98     2587.84     47.08 o
   8   5  13       10.86        9.90      6.11 o
   9   5  13       66.02       62.36      6.82 o
  10   5  13      213.31      215.98      7.55 o
  11   5  13      265.31      265.17     11.40 o
  12   5  13      768.90      774.05     20.38 o
  13   5  13       46.66       42.81      4.84 o
   0   6  13       75.32       83.26      8.66 o
   1   6  13        6.15       10.77      6.11 o
   2   6  13        1.94        7.41      6.27 o
   3   6  13      405.50      445.09      8.58 o
   4   6  13       43.70       51.29      6.80 o
   5   6  13      217.41      221.19      7.09 o
   6   6  13      177.97      190.50      7.40 o
   7   6  13       95.46      104.87      6.19 o
   8   6  13      203.06      218.91      6.58 o
   9   6  13       11.93       11.15      5.32 o
  10   6  13      378.57      373.65      8.84 o
  11   6  13       37.63       44.50      4.13 o
   1   7  13        2.14        7.99      6.69 o
   2   7  13      149.10      162.56      7.95 o
   3   7  13        2.11       -1.22      6.84 o
   4   7  13       42.89       40.43      7.06 o
   5   7  13      499.48      430.41     12.12 o
   6   7  13        9.70       16.74      4.91 o
   7   7  13      241.82      253.07     11.57 o
   8   7  13      103.60       90.51      5.43 o
   9   7  13      581.84      563.00      8.42 o
   0   8  13      490.67      450.89     20.24 o
   1   8  13        3.74        3.33      6.21 o
   2   8  13      234.73      212.65      7.89 o
   3   8  13       31.30       25.71      5.53 o
   4   8  13      151.23      151.51      6.17 o
   5   8  13       13.00        9.12      5.34 o
   6   8  13       25.00       14.43      6.09 o
   7   8  13      231.20      207.34      6.56 o
   0   0  14     1807.79     1832.43     90.75 o
   1   0  14     1864.14     1761.72     47.44 o
   2   0  14     4645.22     4595.70     52.38 o
   3   0  14      158.33      170.99     22.69 o
   4   0  14        7.39       25.46      9.41 o
   5   0  14     1318.26     1366.87     22.60 o
   6   0  14     1722.60     1653.15     15.46 o
   7   0  14      746.56      713.90      8.96 o
   8   0  14      602.94      558.45     18.79 o
   9   0  14     3087.83     3208.87     25.28 o
  10   0  14     1106.70     1150.35     14.47 o
  11   0  14      196.12      202.05      8.76 o
  12   0  14     1948.52     2088.21     19.36 o
  13   0  14        5.94        5.51      7.32 o
  14   0  14     1310.43     1103.42     47.43 o
  15   0  14      724.91      666.54     16.81 o
  16   0  14      571.62      519.07     17.71 o
   1   1  14     1129.42     1162.53     18.62 o
   2   1  14      113.31      104.21      8.13 o
   3   1  14      597.31      576.90     16.10 o
   4   1  14      149.71      136.15      6.76 o
   5   1  14      370.66      350.11      7.73 o
   6   1  14       46.19       60.93      3.45 o
   7   1  14     1658.78     1702.03     13.12 o
   8   1  14      168.84      165.34      5.26 o
   9   1  14       16.17       18.51      5.67 o
  10   1  14     2945.82     3118.08     15.00 o
  11   1  14       14.92       13.46      6.60 o
  12   1  14       12.56       28.21      7.11 o
  13   1  14       66.55       74.03      6.43 o
  14   1  14      158.16      174.09      7.05 o
  15   1  14        0.49        1.20      4.55 o
   0   2  14     4150.86     3605.79     85.77 o
   1   2  14        0.01        3.57     15.03 o
   2   2  14        1.84        1.87      5.94 o
   3   2  14      114.66      119.26      5.59 o
   4   2  14      547.48      471.33      9.86 o
   5   2  14     2402.18     2241.57     32.55 o
   6   2  14      655.36      660.42      8.41 o
   7   2  14       12.25        9.89      4.03 o
   8   2  14      595.74      659.78      8.02 o
   9   2  14       92.27       84.18      6.10 o
  10   2  14      388.46      435.43      8.89 o
  11   2  14      984.05     1107.57     14.08 o
  12   2  14        3.72        5.09      7.18 o
  13   2  14        0.12        2.68      6.59 o
  14   2  14      239.74      241.79      6.12 o
  15   2  14       19.64       10.58      4.48 o
   1   3  14       79.69       75.57      4.24 o
   2   3  14     1842.28     1596.51     14.33 o
   3   3  14     1670.54     1567.88     26.78 o
   4   3  14      210.97      221.04      5.74 o
   5   3  14      202.53      210.89      6.39 o
   6   3  14     1729.79     1746.81     14.21 o
   7   3  14     1038.64     1085.81     14.21 o
   8   3  14      138.82      159.73      6.45 o
   9   3  14      154.60      208.75      7.29 o
  10   3  14      484.67      546.40      9.71 o
  11   3  14        0.01       -1.43      6.50 o
  12   3  14      348.93      373.30      7.88 o
  13   3  14      613.18      623.59      9.79 o
  14   3  14       50.08       42.64      5.10 o
  15   3  14      306.79      216.46     12.63 o
   0   4  14     2536.30     2499.38     26.04 o
   1   4  14      382.90      416.59      7.14 o
   2   4  14     1071.97     1049.36     11.12 o
   3   4  14        6.40        8.46      4.28 o
   4   4  14      827.80      815.74      8.98 o
   5   4  14       36.96       50.47      5.48 o
   6   4  14       69.56       84.63      6.38 o
   7   4  14      102.38      101.77      6.73 o
   8   4  14        1.10        2.58      6.41 o
   9   4  14      589.34      658.69     12.90 o
  10   4  14      756.71      787.60     14.37 o
  11   4  14       42.05       35.57      5.81 o
  12   4  14      143.10      149.97      6.50 o
  13   4  14       57.02       60.91      4.87 o
  14   4  14        0.12       -0.21      4.80 o
   1   5  14      769.63      774.03      9.62 o
   2   5  14      656.85      646.13      9.68 o
   3   5  14      424.59      425.62      9.36 o
   4   5  14     1204.37     1305.55     12.06 o
   5   5  14      802.67      906.23     15.27 o
   6   5  14      511.28      556.03     14.42 o
   7   5  14      470.10      547.11     10.15 o
   8   5  14      183.38      205.40      7.79 o
   9   5  14       51.44       44.63      6.35 o
  10   5  14       34.07       37.03      5.16 o
  11   5  14      112.71      105.48      6.70 o
  12   5  14       14.08       17.57      4.31 o
  13   5  14       19.87        8.57      5.35 o
   0   6  14     1119.72     1252.13     27.35 o
   1   6  14      289.34      313.79      8.16 o
   2   6  14        0.04        1.13      6.65 o
   3   6  14      663.10      754.64     16.78 o
   4   6  14      871.40      955.42     15.38 o
   5   6  14      123.90      120.92      6.83 o
   6   6  14     1897.29     2015.68     22.21 o
   7   6  14      374.62      454.50      8.15 o
   8   6  14        1.09        2.85      4.66 o
   9   6  14        0.69        3.13      4.48 o
  10   6  14      988.71     1033.76     24.27 o
  11   6  14        8.88       11.40      4.09 o
   1   7  14       23.04       26.65      6.50 o
   2   7  14      178.01      196.95      7.93 o
   3   7  14      315.08      383.20      9.12 o
   4   7  14        1.45        1.33      7.28 o
   5   7  14      437.23      447.77      8.92 o
   6   7  14       71.40       81.01      4.94 o
   7   7  14      212.74      192.58      8.05 o
   8   7  14        7.97       15.96      5.21 o
   9   7  14      123.81      103.91      4.38 o
   0   8  14      337.83      291.03     19.71 o
   1   8  14      321.55      275.87     11.70 o
   2   8  14        6.61        8.22      5.65 o
   3   8  14      127.17      101.97      5.61 o
   4   8  14        0.58        3.35      4.18 o
   5   8  14        1.71        6.35      5.03 o
   6   8  14      551.52      565.15     14.49 o
   1   1  15     2673.82     2217.77     36.23 o
   2   1  15     2250.08     1998.14     63.69 o
   3   1  15      679.71      660.38     20.95 o
   4   1  15     1891.24     1623.04     26.47 o
   5   1  15       97.36      105.98      3.76 o
   6   1  15      750.55      693.56      9.75 o
   7   1  15      325.70      321.90      5.58 o
   8   1  15       36.88       35.55      4.63 o
   9   1  15      223.82      258.32      7.30 o
  10   1  15        1.88        2.86      6.27 o
  11   1  15      512.28      500.12      9.12 o
  12   1  15       22.54       34.69      6.86 o
  13   1  15      253.09      228.44      6.88 o
  14   1  15      764.09      753.53      9.93 o
  15   1  15       18.42       13.44      4.09 o
   0   2  15     9863.27     9055.61     97.84 o
   1   2  15      463.92      438.51     14.33 o
   2   2  15        0.01        2.63      3.77 o
   3   2  15      206.66      179.39      6.09 o
   4   2  15       19.33       25.89      3.63 o
   5   2  15     1208.28     1153.10     19.33 o
   6   2  15        7.66       11.78      4.60 o
   7   2  15      495.17      480.09      7.81 o
   8   2  15      229.60      254.68      6.24 o
   9   2  15      688.83      754.43      8.86 o
  10   2  15     1253.46     1453.15     17.32 o
  11   2  15      738.30      783.32     10.73 o
  12   2  15      100.89       97.75      7.69 o
  13   2  15      464.36      419.97      8.87 o
  14   2  15      304.36      325.26      9.55 o
  15   2  15       71.41       49.94      4.84 o
   1   3  15      522.35      464.18      6.06 o
   2   3  15     1014.54      962.77     18.19 o
   3   3  15      158.28      146.78      6.01 o
   4   3  15      513.80      448.91     11.75 o
   5   3  15      287.26      305.73     10.27 o
   6   3  15      837.27      858.33     11.87 o
   7   3  15      108.90       88.11      6.62 o
   8   3  15     2018.25     2173.66     27.41 o
   9   3  15     1536.81     1687.75     17.56 o
  10   3  15     1351.55     1477.84     23.53 o
  11   3  15       30.45       40.29      6.37 o
  12   3  15     1134.91     1156.16     14.22 o
  13   3  15      244.60      255.38      6.88 o
  14   3  15       72.21       63.68      5.02 o
   0   4  15     1444.43     1435.69     15.36 o
   1   4  15      196.14      203.38      6.32 o
   2   4  15     2495.21     2516.49     21.20 o
   3   4  15      235.37      282.53      6.11 o
   4   4  15       59.06       62.37      6.02 o
   5   4  15        4.84        7.49      5.92 o
   6   4  15      502.56      548.87     10.49 o
   7   4  15      696.49      810.74     16.62 o
   8   4  15      775.64      867.17     14.91 o
   9   4  15      778.52      809.39     10.03 o
  10   4  15     1078.94     1178.99     17.12 o
  11   4  15      784.34      840.20     11.41 o
  12   4  15       38.50       35.88      5.06 o
  13   4  15      116.79      125.83      6.11 o
   1   5  15      238.11      297.26      7.99 o
   2   5  15      787.66      901.42     10.69 o
   3   5  15        1.64        7.32      6.89 o
   4   5  15      100.75       85.34      7.14 o
   5   5  15      795.12      815.82     15.24 o
   6   5  15     2949.62     3182.25     38.38 o
   7   5  15      204.50      207.47      8.13 o
   8   5  15      209.64      204.54      7.71 o
   9   5  15       31.47       32.87      6.09 o
  10   5  15      175.57      155.85      6.64 o
  11   5  15       58.36       52.58      5.47 o
  12   5  15      342.61      328.06      7.20 o
   0   6  15     1708.11     1801.33     27.61 o
   1   6  15      432.62      464.98      9.97 o
   2   6  15        0.46       -1.04      6.58 o
   3   6  15       68.76      104.26      8.13 o
   4   6  15        3.63        5.51      6.97 o
   5   6  15       24.65       19.78      6.12 o
   6   6  15       14.23       33.12      6.10 o
   7   6  15       70.89      103.71      7.10 o
   8   6  15      124.40      146.25      8.49 o
   9   6  15       33.91       28.40      4.35 o
  10   6  15       24.47       14.26      3.63 o
  11   6  15      427.70      372.19     12.06 o
   1   7  15       40.81       43.95      7.09 o
   2   7  15      348.14      344.37      8.49 o
   3   7  15      326.77      337.26      8.36 o
   4   7  15      338.28      320.21     12.28 o
   5   7  15      339.03      332.32      8.00 o
   6   7  15       48.77       32.88      4.64 o
   7   7  15        4.28        1.21      4.34 o
   8   7  15        0.80        0.90      4.81 o
   9   7  15        1.42        1.44      5.64 o
   0   8  15      289.91      324.60     18.18 o
   1   8  15       50.76       60.43      5.67 o
   2   8  15       51.36       38.30      6.13 o
   3   8  15       23.42       21.11      4.84 o
   4   8  15      397.26      339.36     11.82 o
   5   8  15       65.81       72.85      5.70 o
   0   0  16     1233.53     1092.43     17.72 o
   1   0  16      590.71      518.83     26.70 o
   2   0  16      561.88      556.91     12.21 o
   3   0  16      716.98      660.34     19.92 o
   4   0  16     2875.34     2627.92     63.91 o
   5   0  16     1268.25      996.01     34.46 o
   6   0  16      699.65      665.17     11.21 o
   7   0  16      465.34      450.50     10.72 o
   8   0  16       10.97       24.07      7.02 o
   9   0  16       52.15       43.52      9.40 o
  10   0  16        9.70       10.62      9.31 o
  11   0  16     1525.54     1526.82     17.67 o
  12   0  16     1918.94     2024.57     45.45 o
  13   0  16     2113.54     2153.95     29.93 o
  14   0  16      136.19      146.56     10.28 o
  15   0  16       71.98       75.72      9.69 o
   1   1  16      798.67      760.51     24.92 o
   2   1  16     1267.98     1170.33     33.04 o
   3   1  16      268.93      205.17      6.87 o
   4   1  16       39.92       25.66      4.03 o
   5   1  16      717.06      571.14      9.79 o
   6   1  16      938.56      963.46     13.07 o
   7   1  16      386.24      396.01      6.15 o
   8   1  16       64.66       66.41      4.97 o
   9   1  16     2658.05     2923.40     18.56 o
  10   1  16      728.09      823.39     10.42 o
  11   1  16      261.17      334.74      8.15 o
  12   1  16        3.21        1.72      6.21 o
  13   1  16        7.26        5.70      5.54 o
  14   1  16       51.54       62.46      5.80 o
  15   1  16       12.30       11.56      4.68 o
   0   2  16      707.93      602.77     10.91 o
   1   2  16       16.27       14.51      3.93 o
   2   2  16        0.04        2.18      3.39 o
   3   2  16        1.31        8.37      4.45 o
   4   2  16       21.75       38.47      3.84 o
   5   2  16      462.31      417.85      7.04 o
   6   2  16      254.53      287.22      6.94 o
   7   2  16      515.68      509.63      9.08 o
   8   2  16      919.86      980.93     12.50 o
   9   2  16      696.68      704.24     12.10 o
  10   2  16       39.56       38.65      6.78 o
  11   2  16      921.86     1027.09     15.02 o
  12   2  16      693.11      689.90     10.22 o
  13   2  16        1.82        3.06      6.16 o
  14   2  16      220.65      226.10      8.97 o
  15   2  16      150.61      151.25      8.41 o
   1   3  16       83.48       95.97      4.31 o
   2   3  16       53.17       48.33      4.75 o
   3   3  16       11.23       10.39      4.14 o
   4   3  16      103.36      100.10      5.73 o
   5   3  16       97.24      103.62      5.79 o
   6   3  16      172.45      196.31      7.24 o
   7   3  16      146.85      178.68      7.03 o
   8   3  16        3.46        6.32      6.17 o
   9   3  16       38.02       57.84      6.17 o
  10   3  16       57.01       53.06      5.80 o
  11   3  16        2.09        2.22      5.94 o
  12   3  16        0.18        2.52      5.55 o
  13   3  16       22.30       27.74      5.00 o
  14   3  16        2.22        4.91      4.36 o
   0   4  16     1706.43     1753.72     28.66 o
   1   4  16      956.76     1083.57     15.95 o
   2   4  16     1634.75     1700.84     20.34 o
   3   4  16     1199.98     1265.48     10.51 o
   4   4  16      439.35      471.53      7.98 o
   5   4  16      680.07      708.71     13.57 o
   6   4  16      117.66      143.76      7.08 o
   7   4  16        0.18        2.66      6.51 o
   8   4  16       64.57       96.14      6.42 o
   9   4  16      729.53      855.32     10.50 o
  10   4  16      151.71      151.16      6.57 o
  11   4  16      175.53      159.76      9.96 o
  12   4  16       87.24       85.72      5.83 o
  13   4  16      395.95      370.17     13.10 o
   1   5  16      355.18      443.57      8.75 o
   2   5  16      168.16      152.35      7.61 o
   3   5  16     3087.16     3323.84     31.43 o
   4   5  16     1216.19     1305.70     12.99 o
   5   5  16      583.71      690.97     16.60 o
   6   5  16      855.99      806.15     12.66 o
   7   5  16      380.29      450.88      8.99 o
   8   5  16       20.47       16.44      5.52 o
   9   5  16      201.32      225.69      8.21 o
  10   5  16      149.77      162.27      9.01 o
  11   5  16      253.22      243.58      8.50 o
  12   5  16       90.92      104.91      5.19 o
   0   6  16      597.08      710.27     17.81 o
   1   6  16      871.41      894.26     20.54 o
   2   6  16      106.12       98.76      7.01 o
   3   6  16     1106.54     1203.07     14.61 o
   4   6  16       36.21       40.24      7.32 o
   5   6  16      667.14      636.05     15.39 o
   6   6  16       28.46       38.67      6.52 o
   7   6  16      183.47      192.92      7.23 o
   8   6  16       48.03       50.38      4.76 o
   9   6  16      895.28      924.81     13.88 o
  10   6  16      103.87       76.11      5.96 o
   1   7  16      148.52      146.80      7.62 o
   2   7  16        4.81        7.35      6.07 o
   3   7  16      300.81      394.30      8.83 o
   4   7  16        6.69        5.52      6.39 o
   5   7  16      897.68      998.55     11.78 o
   6   7  16       14.27       19.34      5.08 o
   7   7  16      118.00       98.16      6.74 o
   8   7  16       15.02        4.81      5.43 o
   0   8  16       73.70       66.47      9.21 o
   1   8  16      317.43      298.38      8.64 o
   2   8  16       11.45       12.27      5.48 o
   3   8  16      332.15      278.22     10.53 o
   4   8  16        1.03        3.43      5.50 o
   1   1  17      742.31      688.90      9.55 o
   2   1  17       46.37       55.90      4.37 o
   3   1  17      738.54      615.13     28.10 o
   4   1  17      205.41      190.80      5.10 o
   5   1  17      137.19      136.12      4.59 o
   6   1  17       49.17       47.83      4.99 o
   7   1  17      439.34      413.47      6.60 o
   8   1  17     2097.10     2083.96     20.89 o
   9   1  17       12.25       13.02      5.81 o
  10   1  17      715.68      733.45      9.98 o
  11   1  17       17.03       16.44      6.41 o
  12   1  17      925.01     1083.57     12.08 o
  13   1  17        0.85        5.44      5.65 o
  14   1  17      359.67      340.53      8.77 o
  15   1  17        0.95       -4.69      6.62 o
   0   2  17     3844.74     3844.69     41.77 o
   1   2  17      110.37      109.53      4.71 o
   2   2  17       12.24       16.69      4.06 o
   3   2  17      300.38      305.96      6.94 o
   4   2  17      661.52      708.44     14.56 o
   5   2  17     1334.67     1392.28     24.54 o
   6   2  17      638.58      680.66     10.25 o
   7   2  17      514.89      548.25      8.46 o
   8   2  17      570.64      620.90     12.65 o
   9   2  17      662.23      728.29     10.47 o
  10   2  17      391.53      401.54      8.46 o
  11   2  17      873.89      963.84     11.74 o
  12   2  17       27.14       38.12      7.36 o
  13   2  17       14.90        8.97      4.98 o
  14   2  17       19.09       17.68      3.80 o
   1   3  17        0.03        3.61      4.55 o
   2   3  17        0.01        0.71      4.88 o
   3   3  17      456.54      435.69      8.24 o
   4   3  17       55.20       66.14      6.36 o
   5   3  17      854.29      808.65     20.24 o
   6   3  17      186.17      199.28      6.78 o
   7   3  17       11.31       13.70      6.42 o
   8   3  17      209.20      242.17      8.09 o
   9   3  17      296.17      358.28      7.80 o
  10   3  17        0.99        6.36      6.61 o
  11   3  17       28.07       27.08      7.39 o
  12   3  17       19.02       20.32      6.02 o
  13   3  17        7.76        5.18      4.78 o
  14   3  17       10.51       10.24      6.67 o
   0   4  17     5009.55     5152.69     57.20 o
   1   4  17       38.49       32.66      6.26 o
   2   4  17      123.78      158.92      6.11 o
   3   4  17      766.12      811.53     12.67 o
   4   4  17     1882.27     2005.90     30.31 o
   5   4  17       30.39       45.54      7.67 o
   6   4  17      206.17      263.41      8.41 o
   7   4  17     1261.88     1347.84     20.24 o
   8   4  17        0.68        1.68      5.23 o
   9   4  17       13.70        9.70      6.22 o
  10   4  17      709.54      715.45     11.18 o
  11   4  17       37.10       30.20      5.68 o
  12   4  17       13.16       17.70      4.48 o
  13   4  17       56.96       51.69      5.57 o
   1   5  17      228.70      249.86      7.82 o
   2   5  17     2336.98     2522.61     41.16 o
   3   5  17     2911.76     3129.61     52.42 o
   4   5  17      112.77      121.29      8.07 o
   5   5  17       29.13       43.15      7.12 o
   6   5  17       53.16       59.96      8.58 o
   7   5  17      129.60      126.17      6.70 o
   8   5  17        1.00        2.53      5.54 o
   9   5  17       14.44       11.11      4.91 o
  10   5  17       48.16       56.43      5.88 o
  11   5  17      321.10      339.30      8.08 o
  12   5  17      137.01      129.70      7.03 o
   0   6  17      530.20      533.57     13.76 o
   1   6  17      162.87      202.47      8.68 o
   2   6  17      111.81      115.32      7.11 o
   3   6  17       76.03      104.63      7.92 o
   4   6  17       15.31        9.48      7.62 o
   5   6  17      233.75      197.98      7.35 o
   6   6  17       15.07       14.23      6.16 o
   7   6  17        1.50        2.06      5.51 o
   8   6  17        4.12        9.49      4.78 o
   9   6  17        0.59        2.63      3.57 o
  10   6  17        6.45       13.66      4.94 o
   1   7  17      468.58      552.77     17.82 o
   2   7  17      141.59      147.13      8.03 o
   3   7  17      307.36      344.13      8.00 o
   4   7  17        4.43        7.44      5.82 o
   5   7  17        1.30        3.78      5.10 o
   6   7  17      184.37      175.67      6.15 o
   7   7  17       69.00       64.67      5.32 o
   8   7  17       20.44       15.96      7.56 o
   0   8  17       59.97       38.87     12.73 o
   1   8  17       26.85       23.76      7.56 o
   2   8  17       43.84       49.69      7.65 o
   3   8  17      162.76      142.76     18.54 o
   0   0  18        8.62       13.35      7.68 o
   1   0  18       45.93       55.79      5.51 o
   2   0  18     3562.08     3422.51    100.40 o
   3   0  18        7.91        9.25      5.42 o
   4   0  18      730.12      757.61     10.05 o
   5   0  18       64.94       90.13      5.65 o
   6   0  18      425.75      436.02     11.06 o
   7   0  18        6.61        6.37      8.60 o
   8   0  18     3247.57     3474.01     27.58 o
   9   0  18      945.29      957.99     28.77 o
  10   0  18       73.84       89.30     11.66 o
  11   0  18      281.72      372.21     13.38 o
  12   0  18      152.83      174.63     10.89 o
  13   0  18        2.41        6.50      9.78 o
  14   0  18       84.53       61.31     10.23 o
   1   1  18     1906.15     1831.10     20.76 o
   2   1  18      301.73      358.33      6.86 o
   3   1  18      309.93      308.87     10.59 o
   4   1  18      323.70      319.23      6.68 o
   5   1  18      298.86      320.42      6.34 o
   6   1  18      789.11      798.72     15.09 o
   7   1  18     1847.12     1900.12     17.46 o
   8   1  18     1506.78     1610.19     19.23 o
   9   1  18      253.99      291.33      7.51 o
  10   1  18      294.25      316.32      8.06 o
  11   1  18      228.00      227.31      7.41 o
  12   1  18      552.92      561.12     11.75 o
  13   1  18        0.11        0.87      6.59 o
  14   1  18        0.58        4.76      5.54 o
   0   2  18     2735.85     2606.61     27.80 o
   1   2  18      207.95      220.54      5.87 o
   2   2  18      263.54      266.84      5.91 o
   3   2  18      279.47      273.59      6.67 o
   4   2  18       99.36      110.17      6.35 o
   5   2  18     1773.42     1835.47     40.51 o
   6   2  18        2.43        4.94      5.64 o
   7   2  18      718.30      724.06      9.92 o
   8   2  18        1.88        7.82      5.97 o
   9   2  18        5.82        1.58      6.29 o
  10   2  18      792.27      771.53     10.71 o
  11   2  18      166.14      185.22      8.88 o
  12   2  18      333.65      326.35      8.39 o
  13   2  18       10.86       17.95      4.51 o
  14   2  18       10.38        9.98      5.51 o
   1   3  18      132.37      154.29      6.10 o
   2   3  18      754.11      805.58     12.18 o
   3   3  18       56.49       60.59      6.14 o
   4   3  18       42.46       55.93      7.21 o
   5   3  18       34.21       40.18      7.34 o
   6   3  18     2713.47     2770.88     42.13 o
   7   3  18      562.58      597.97      9.27 o
   8   3  18     1655.98     1861.07     32.17 o
   9   3  18       10.86       13.41      6.19 o
  10   3  18       42.25       31.29      5.72 o
  11   3  18       40.76       40.23      6.65 o
  12   3  18      491.36      474.54     10.12 o
  13   3  18       19.70       20.92      4.94 o
   0   4  18      419.97      529.89     12.20 o
   1   4  18      549.98      630.67      9.78 o
   2   4  18      261.22      261.14      7.17 o
   3   4  18     1026.61     1037.91     10.74 o
   4   4  18      138.05      124.52      6.83 o
   5   4  18      252.95      325.05     10.20 o
   6   4  18       73.96       84.28      7.24 o
   7   4  18      353.34      351.03      7.87 o
   8   4  18       65.19       56.81      5.39 o
   9   4  18       25.25       25.01      6.26 o
  10   4  18       11.12       14.34      5.04 o
  11   4  18        2.13        1.35      6.04 o
  12   4  18      297.82      282.51     10.10 o
   1   5  18      153.08      155.54      7.04 o
   2   5  18       23.61       33.50      7.06 o
   3   5  18       86.25       76.81      6.97 o
   4   5  18      522.89      500.68     18.07 o
   5   5  18      562.20      573.26     15.10 o
   6   5  18      694.40      869.67     16.87 o
   7   5  18      400.00      442.07      9.64 o
   8   5  18       14.89       18.23      5.27 o
   9   5  18      637.82      606.72     21.52 o
  10   5  18       60.97       67.76      5.65 o
  11   5  18      139.21      120.37      5.40 o
   0   6  18      552.83      568.85     13.97 o
   1   6  18       99.35      100.26      7.18 o
   2   6  18      850.91      845.92     27.16 o
   3   6  18      216.14      186.57      7.93 o
   4   6  18      359.87      363.00      9.52 o
   5   6  18        0.31        0.33      5.43 o
   6   6  18       57.66       58.76      5.89 o
   7   6  18      587.81      561.71     13.00 o
   8   6  18       11.35       17.86      4.32 o
   9   6  18      135.65       98.70      5.80 o
   1   7  18        0.87        1.32      6.96 o
   2   7  18      143.79      169.33      7.71 o
   3   7  18        0.80        6.59      5.37 o
   4   7  18      838.70      830.21     11.64 o
   5   7  18       40.02       34.41      5.84 o
   6   7  18      286.57      262.07      6.47 o
   7   7  18        0.50       -0.56      5.85 o
   0   8  18       41.29       26.01     13.28 o
   1   8  18        1.86       -0.22      8.41 o
   1   1  19      884.07      877.79     10.02 o
   2   1  19      359.76      376.98      6.60 o
   3   1  19      104.56       98.62      4.68 o
   4   1  19      498.85      479.74     12.22 o
   5   1  19      589.76      613.06      8.12 o
   6   1  19       35.62       32.29      4.29 o
   7   1  19     2464.91     2499.63     15.87 o
   8   1  19     1130.51     1201.73     15.67 o
   9   1  19        4.73        9.84      6.12 o
  10   1  19        6.25       10.97      7.02 o
  11   1  19        0.71       -0.77      7.47 o
  12   1  19     1406.48     1442.95     15.76 o
  13   1  19       33.04       30.00      5.68 o
  14   1  19      151.92      136.53      9.03 o
   0   2  19     2388.13     2327.47     24.96 o
   1   2  19      169.97      150.80      5.55 o
   2   2  19      826.12      924.57     12.48 o
   3   2  19       50.53       52.30      5.56 o
   4   2  19      446.92      475.53      8.87 o
   5   2  19      259.23      251.51      7.76 o
   6   2  19       12.48        9.79      6.20 o
   7   2  19       81.56       84.38      6.37 o
   8   2  19      623.97      622.41     12.31 o
   9   2  19      308.09      340.78      8.86 o
  10   2  19      399.12      415.60     11.94 o
  11   2  19      238.35      237.25      8.25 o
  12   2  19      133.79      113.91      6.36 o
  13   2  19       31.13       23.78      4.47 o
   1   3  19     2111.85     2133.68     23.72 o
   2   3  19       40.25       56.50      6.49 o
   3   3  19       74.30       88.93      7.73 o
   4   3  19      275.53      327.22     10.23 o
   5   3  19      533.15      497.85     11.40 o
   6   3  19       87.41       78.50      6.65 o
   7   3  19      378.61      433.03      8.77 o
   8   3  19      133.58      152.09      6.54 o
   9   3  19      924.39      958.31     14.56 o
  10   3  19        2.23       13.19      6.26 o
  11   3  19       17.54       18.86      6.61 o
  12   3  19      160.74      148.28      7.46 o
  13   3  19       51.60       52.15      5.79 o
   0   4  19     4521.79     5008.73     67.41 o
   1   4  19        0.39        3.35      7.08 o
   2   4  19        5.01        5.50      6.32 o
   3   4  19      894.68      977.00     17.15 o
   4   4  19       28.27       45.47      6.72 o
   5   4  19      318.40      371.30     10.51 o
   6   4  19      300.14      320.93      9.13 o
   7   4  19      336.30      329.15      7.14 o
   8   4  19       10.81       12.06      6.28 o
   9   4  19      820.21      838.58     17.60 o
  10   4  19      273.73      217.87      6.21 o
  11   4  19      390.03      403.82      8.61 o
  12   4  19       11.01        6.47      6.67 o
   1   5  19      791.46      845.17     12.38 o
   2   5  19        1.08        3.13      6.75 o
   3   5  19      180.42      182.25      9.11 o
   4   5  19      584.17      570.26     14.22 o
   5   5  19       11.97        7.46      8.27 o
   6   5  19      193.49      206.61      8.36 o
   7   5  19      260.83      274.77      8.46 o
   8   5  19      282.55      272.80      7.12 o
   9   5  19       14.73       15.23      4.33 o
  10   5  19      444.49      387.37     13.39 o
  11   5  19        0.19        1.12      5.09 o
   0   6  19      955.52     1050.13     27.82 o
   1   6  19      188.30      227.32      8.08 o
   2   6  19        4.07        5.01      6.20 o
   3   6  19      258.27      258.67      9.29 o
   4   6  19        6.72       10.70      7.73 o
   5   6  19        3.95        3.52      5.71 o
   6   6  19       94.27       93.21      6.09 o
   7   6  19        9.60        9.64      4.15 o
   8   6  19      204.22      166.86      8.38 o
   9   6  19      149.42      131.46      6.86 o
   1   7  19      263.83      276.27      9.43 o
   2   7  19       54.22       29.16      6.56 o
   3   7  19      154.21      163.57      7.69 o
   4   7  19      713.43      707.03     14.15 o
   5   7  19      344.59      314.37      8.65 o
   6   7  19      486.81      427.09     18.91 o
   0   0  20     4489.77     4709.44    171.55 o
   1   0  20      209.15      225.07      7.06 o
   2   0  20       82.10       81.59      6.44 o
   3   0  20      237.59      264.03      8.15 o
   4   0  20     4203.08     4564.28    106.38 o
   5   0  20      145.07      134.88      6.94 o
   6   0  20     1142.85     1179.21     26.85 o
   7   0  20      110.32      122.65      9.64 o
   8   0  20      203.85      212.53     10.22 o
   9   0  20      935.06     1006.84     14.78 o
  10   0  20      968.27     1067.12     17.38 o
  11   0  20      624.37      649.31     16.93 o
  12   0  20      524.01      568.42     13.61 o
  13   0  20       47.77       58.66     14.39 o
  14   0  20       68.79       74.71      9.96 o
   1   1  20      284.66      366.85      7.14 o
   2   1  20       52.30       61.45      5.21 o
   3   1  20      494.64      459.90      8.56 o
   4   1  20      113.33      105.02      5.57 o
   5   1  20      931.59      885.53     16.31 o
   6   1  20     1500.77     1518.02     21.54 o
   7   1  20       55.69       58.17      7.48 o
   8   1  20      341.07      415.83      9.20 o
   9   1  20      356.65      346.32      9.05 o
  10   1  20      806.63      855.66     12.09 o
  11   1  20      777.65      841.02     18.97 o
  12   1  20      115.11      126.31      6.61 o
  13   1  20       51.53       44.90      5.25 o
   0   2  20      890.40      988.17     16.02 o
   1   2  20        2.64        8.35      5.74 o
   2   2  20      301.92      342.73      6.97 o
   3   2  20     1072.65     1094.19     19.58 o
   4   2  20      226.83      231.73      7.89 o
   5   2  20      996.65     1067.57     31.36 o
   6   2  20     1082.30     1190.69     15.87 o
   7   2  20       22.71       20.49      5.71 o
   8   2  20      122.19      121.56      6.40 o
   9   2  20        8.11       -0.19      7.06 o
  10   2  20      319.65      350.13     10.23 o
  11   2  20      701.39      731.24     12.72 o
  12   2  20       60.08       63.90      7.26 o
  13   2  20      240.64      206.01      6.56 o
   1   3  20       12.70       13.53      6.80 o
   2   3  20      862.11      909.21     15.57 o
   3   3  20      156.21      169.35      8.59 o
   4   3  20      148.52      162.42     11.02 o
   5   3  20      208.17      242.76     11.58 o
   6   3  20       24.74       23.52      7.45 o
   7   3  20       34.32       52.77      6.25 o
   8   3  20     1450.37     1492.98     23.09 o
   9   3  20      449.08      466.06      7.95 o
  10   3  20      828.54      879.53     26.04 o
  11   3  20       94.25      107.57      6.79 o
  12   3  20      468.15      437.04      8.64 o
   0   4  20      173.24      208.73     12.05 o
   1   4  20      324.44      344.23      9.19 o
   2   4  20        2.42        5.12      6.84 o
   3   4  20       37.07       35.52      7.49 o
   4   4  20        3.15       14.18      7.93 o
   5   4  20      226.16      194.88      9.25 o
   6   4  20      218.97      271.02     10.74 o
   7   4  20        0.23        0.70      6.02 o
   8   4  20        7.00        6.48      6.28 o
   9   4  20      260.81      275.49      6.56 o
  10   4  20        9.33        2.50      4.08 o
  11   4  20        3.32        4.47      6.06 o
   1   5  20      103.15       88.09      7.83 o
   2   5  20      253.01      286.70      9.17 o
   3   5  20       23.68       43.34      7.91 o
   4   5  20       15.37       26.02      8.38 o
   5   5  20      210.23      177.17      9.19 o
   6   5  20      227.67      242.23      8.45 o
   7   5  20      219.52      213.99      6.76 o
   8   5  20      264.18      277.28      7.45 o
   9   5  20       24.65       20.01      4.47 o
  10   5  20       31.73       21.97      4.60 o
   0   6  20        5.11        7.14      9.86 o
   1   6  20      887.95      907.37     14.37 o
   2   6  20      147.21      143.96      9.76 o
   3   6  20      115.54      108.02      8.85 o
   4   6  20      463.82      483.92     10.09 o
   5   6  20      189.10      185.60      7.32 o
   6   6  20       96.91      128.65      5.07 o
   7   6  20       81.90       82.87      4.50 o
   8   6  20       74.76       58.62      4.33 o
   1   7  20      332.85      375.27     15.76 o
   2   7  20        1.43        3.01      5.67 o
   3   7  20      455.29      498.81      8.90 o
   4   7  20        4.86        6.84      5.22 o
   5   7  20      583.21      519.50      9.17 o
   1   1  21       99.41      102.76      5.74 o
   2   1  21       39.38       35.87      5.67 o
   3   1  21        5.94        1.34      5.52 o
   4   1  21        4.45        4.05      5.51 o
   5   1  21        7.01        9.87      4.78 o
   6   1  21     2440.89     2542.06     32.95 o
   7   1  21        4.84        8.44      6.68 o
   8   1  21      299.28      302.34      8.40 o
   9   1  21        0.33        0.36      5.87 o
  10   1  21      362.52      380.26      9.91 o
  11   1  21        2.02        8.81      6.40 o
  12   1  21        5.34        4.92      5.02 o
  13   1  21       41.54       42.72      5.51 o
   0   2  21       16.30       20.54      9.99 o
   1   2  21      253.28      276.07      7.36 o
   2   2  21     1415.28     1519.64     17.80 o
   3   2  21     1770.07     2019.71     26.12 o
   4   2  21      645.53      684.84     11.14 o
   5   2  21       18.16       22.01      7.66 o
   6   2  21        7.14       12.67      6.26 o
   7   2  21       59.12       62.68      6.51 o
   8   2  21       99.80      102.99      6.34 o
   9   2  21       67.06       53.53      7.50 o
  10   2  21       37.80       32.91      7.33 o
  11   2  21      283.76      289.94      9.69 o
  12   2  21        0.07        0.29      5.72 o
  13   2  21      186.65      170.11      7.51 o
   1   3  21       58.50       60.14      7.53 o
   2   3  21      199.69      185.36      6.77 o
   3   3  21      250.77      254.63      8.44 o
   4   3  21     1893.86     2148.95     23.40 o
   5   3  21      275.34      261.55     10.51 o
   6   3  21        4.62        9.13      7.54 o
   7   3  21      175.22      182.90      7.60 o
   8   3  21     1286.61     1271.47     22.22 o
   9   3  21      890.81      904.55     16.27 o
  10   3  21       30.44       38.51      5.27 o
  11   3  21        3.04        3.75      4.97 o
  12   3  21      636.17      522.79     11.39 o
   0   4  21      738.56      768.22     19.06 o
   1   4  21      854.65      960.96     12.89 o
   2   4  21      878.89      925.37     11.69 o
   3   4  21      127.56      145.91      8.01 o
   4   4  21       10.42       11.95      8.13 o
   5   4  21      247.05      250.55     11.51 o
   6   4  21      663.90      746.67     21.05 o
   7   4  21        1.04        0.60      5.82 o
   8   4  21      155.81      156.51      6.55 o
   9   4  21        1.06        5.25      4.92 o
  10   4  21       48.57       34.82      5.62 o
  11   4  21       42.34       35.43      5.20 o
   1   5  21      444.24      450.85      9.92 o
   2   5  21      785.97      850.43     18.94 o
   3   5  21      443.94      402.79     15.94 o
   4   5  21      210.23      182.76      8.67 o
   5   5  21       53.21       44.72      7.73 o
   6   5  21      317.41      280.97      8.31 o
   7   5  21      768.05      676.72     22.73 o
   8   5  21       87.76       91.92      6.19 o
   9   5  21      811.07      724.38     15.11 o
  10   5  21       11.50        8.04      4.77 o
   0   6  21     1274.27     1178.04     22.04 o
   1   6  21      208.63      200.67      7.64 o
   2   6  21      699.36      788.76     18.06 o
   3   6  21       32.30       20.20      7.03 o
   4   6  21        4.56        9.93      7.16 o
   5   6  21       13.09       11.13      5.78 o
   6   6  21      160.85      172.26      5.93 o
   7   6  21       92.15       80.86      4.36 o
   1   7  21       46.96       30.17      4.74 o
   2   7  21       60.73       31.56      5.10 o
   3   7  21       70.85       61.83      5.62 o
   4   7  21      141.85      116.29      7.35 o
   0   0  22      827.10      875.03     17.45 o
   1   0  22      874.60      941.69     12.57 o
   2   0  22      498.20      509.51     12.47 o
   3   0  22     4256.39     4547.44    137.09 o
   4   0  22     1552.11     1725.82     29.04 o
   5   0  22     1947.37     2051.95     56.78 o
   6   0  22        5.74        8.29      7.91 o
   7   0  22     2679.67     2950.68     34.06 o
   8   0  22      675.46      715.91     15.17 o
   9   0  22      148.99      186.43     11.58 o
  10   0  22     1236.18     1367.92     25.43 o
  11   0  22     1219.15     1247.03     32.10 o
  12   0  22        8.18       10.93      5.88 o
  13   0  22        0.56       -4.43     11.07 o
   1   1  22       83.34       90.14      6.29 o
   2   1  22      320.73      344.39      7.52 o
   3   1  22      310.80      320.36      7.73 o
   4   1  22      136.89      136.93      6.44 o
   5   1  22      508.32      529.91      9.18 o
   6   1  22      223.88      230.33      5.88 o
   7   1  22      514.26      559.51      9.78 o
   8   1  22        0.63        3.40      6.19 o
   9   1  22      849.67      866.52     23.09 o
  10   1  22        7.48        8.77      7.00 o
  11   1  22        3.76        4.24      6.12 o
  12   1  22       56.82       39.00      5.38 o
   0   2  22      194.07      197.77     10.73 o
   1   2  22      345.35      345.77      8.10 o
   2   2  22      144.45      164.69      7.02 o
   3   2  22      415.07      506.49     10.96 o
   4   2  22       93.09      102.48      7.69 o
   5   2  22     2001.55     2093.66     38.17 o
   6   2  22       89.19      105.23      5.85 o
   7   2  22        0.61        2.37      5.82 o
   8   2  22      142.51      140.24      7.20 o
   9   2  22      212.56      216.73      7.96 o
  10   2  22       83.24       93.15      7.34 o
  11   2  22        9.62       12.98      5.02 o
  12   2  22        8.47        1.65      5.10 o
   1   3  22       75.60       83.80      7.51 o
   2   3  22      877.53      899.97     18.06 o
   3   3  22       66.24       81.27      7.59 o
   4   3  22       48.47       45.58      8.29 o
   5   3  22      588.71      628.44     12.15 o
   6   3  22       35.50       33.36      7.72 o
   7   3  22      343.27      379.20      8.12 o
   8   3  22        4.83        3.04      4.91 o
   9   3  22     1046.30     1100.15     12.69 o
  10   3  22       22.16       11.93      4.44 o
  11   3  22      251.65      200.93     11.09 o
   0   4  22     1369.74     1426.46     20.69 o
   1   4  22       99.43       99.72      7.47 o
   2   4  22       85.66       70.96      6.94 o
   3   4  22        0.00        6.97      6.95 o
   4   4  22        9.87       14.04      8.96 o
   5   4  22       77.12       86.94      8.35 o
   6   4  22        0.22        3.72      7.98 o
   7   4  22       16.99       20.66      6.65 o
   8   4  22        7.86       12.77      6.63 o
   9   4  22       58.44       52.42      5.85 o
  10   4  22      814.87      752.31     14.93 o
   1   5  22        7.37       18.31      6.80 o
   2   5  22      743.37      747.63     18.32 o
   3   5  22      548.29      594.07     13.24 o
   4   5  22        2.61        2.46      8.57 o
   5   5  22       34.66       37.24      6.23 o
   6   5  22      399.27      377.88     10.27 o
   7   5  22        4.26        2.21      4.14 o
   8   5  22      188.26      186.95      6.36 o
   9   5  22      448.09      376.85     13.31 o
   0   6  22     1086.31     1034.28     15.93 o
   1   6  22      371.61      332.72     15.61 o
   2   6  22        1.44        2.01      7.65 o
   3   6  22        0.29        1.31      7.75 o
   4   6  22      411.54      393.32      8.99 o
   5   6  22     1252.11     1217.03     51.73 o
   6   6  22       23.20       26.64      4.58 o
   7   6  22        1.98        4.22      5.68 o
   1   7  22       23.89       11.65      6.46 o
   2   7  22      335.02      276.23      9.76 o
   1   1  23      543.97      584.54      8.90 o
   2   1  23       47.31       41.10      6.26 o
   3   1  23     3230.79     3528.69     36.87 o
   4   1  23       28.01       21.78      6.39 o
   5   1  23      156.79      174.64      6.39 o
   6   1  23       83.08       80.66      5.37 o
   7   1  23      743.21      750.91     11.37 o
   8   1  23       98.70       90.20      6.37 o
   9   1  23        0.26        1.58      5.32 o
  10   1  23      264.96      284.01     11.71 o
  11   1  23       21.63       17.99      5.49 o
  12   1  23       44.62       36.91      6.66 o
   0   2  23      218.16      216.83     10.44 o
   1   2  23       27.63       30.34      6.10 o
   2   2  23       25.63       27.82      6.23 o
   3   2  23       63.46       69.85      7.80 o
   4   2  23       21.53       36.21      8.34 o
   5   2  23      192.98      190.93      8.46 o
   6   2  23        2.61        4.00      5.49 o
   7   2  23      158.99      146.21      7.35 o
   8   2  23      601.98      586.87     17.04 o
   9   2  23     1212.99     1220.59     27.34 o
  10   2  23      432.05      407.55      9.74 o
  11   2  23        3.10        2.19      4.21 o
  12   2  23      582.62      526.95     32.37 o
   1   3  23       11.62       18.93      6.83 o
   2   3  23      155.53      124.23      6.93 o
   3   3  23       63.13       66.40      8.01 o
   4   3  23      426.75      453.65     11.32 o
   5   3  23     1240.74     1368.11     15.73 o
   6   3  23      244.29      278.49      8.41 o
   7   3  23      101.87      106.39      7.12 o
   8   3  23       37.25       31.75      5.36 o
   9   3  23      460.33      447.52      8.54 o
  10   3  23      436.93      414.96     12.57 o
  11   3  23        3.28        8.74      5.45 o
   0   4  23      438.16      488.31     16.13 o
   1   4  23      709.86      720.81     12.38 o
   2   4  23      248.61      217.14      7.97 o
   3   4  23      201.00      264.18     12.89 o
   4   4  23      180.32      195.49      8.92 o
   5   4  23       65.18       67.66      7.76 o
   6   4  23       48.56       40.32      7.19 o
   7   4  23       53.25       51.26      6.10 o
   8   4  23      190.55      181.84      7.05 o
   9   4  23     1252.15     1154.27     21.57 o
  10   4  23       12.50        5.33      5.45 o
   1   5  23       34.83       17.79      6.54 o
   2   5  23      203.50      205.36      7.68 o
   3   5  23        2.26        3.35      8.14 o
   4   5  23      156.49      157.08      8.92 o
   5   5  23        2.96        6.67      6.85 o
   6   5  23       21.89       21.16      4.68 o
   7   5  23      279.22      273.11      7.53 o
   8   5  23      210.15      180.36      5.52 o
   0   6  23        2.56       23.81      7.29 o
   1   6  23     1023.60     1046.02     17.94 o
   2   6  23      164.63      151.18      8.09 o
   3   6  23      110.48       89.91      7.17 o
   4   6  23      301.65      309.38      7.80 o
   5   6  23       79.21       65.15      5.09 o
   6   6  23       16.71       16.87      4.98 o
   0   0  24     1892.24     2094.88     30.74 o
   1   0  24     1452.31     1662.21     20.68 o
   2   0  24      983.50     1100.20     18.19 o
   3   0  24      325.10      362.57     11.47 o
   4   0  24      716.50      835.28     16.34 o
   5   0  24      622.62      710.80     20.34 o
   6   0  24     1383.65     1417.98     47.00 o
   7   0  24     1633.52     1676.56     30.71 o
   8   0  24      179.73      189.06     11.29 o
   9   0  24      485.53      531.49     20.94 o
  10   0  24     1407.63     1523.86     46.48 o
  11   0  24     3883.69     3853.28    136.41 o
  12   0  24       15.32        3.32     10.51 o
   1   1  24      345.42      382.91      7.49 o
   2   1  24       44.52       41.82      6.16 o
   3   1  24        4.92       12.98      5.42 o
   4   1  24      110.52      131.02      6.80 o
   5   1  24      419.37      413.68      8.60 o
   6   1  24      610.87      634.55     12.81 o
   7   1  24       22.28       35.90      7.52 o
   8   1  24      395.89      400.17      9.54 o
   9   1  24        1.66       11.28      5.89 o
  10   1  24        3.18        2.91      7.59 o
  11   1  24       59.85       45.26      6.18 o
   0   2  24     2047.37     2131.94     26.26 o
   1   2  24       19.95       26.78      5.97 o
   2   2  24       28.44       29.02      6.79 o
   3   2  24        0.12        4.37      7.85 o
   4   2  24       12.91        8.60      7.65 o
   5   2  24       38.23       41.41      7.08 o
   6   2  24       83.67       76.28      6.10 o
   7   2  24        0.59        7.65      5.97 o
   8   2  24      102.47      102.09      6.03 o
   9   2  24       51.00       65.94      5.74 o
  10   2  24       28.61       19.85      5.18 o
  11   2  24      418.29      313.21     25.48 o
   1   3  24     2535.57     2758.26     44.92 o
   2   3  24      624.53      744.78     21.34 o
   3   3  24      327.48      379.16      9.19 o
   4   3  24       32.61       44.06      6.62 o
   5   3  24      991.26     1041.44     14.06 o
   6   3  24       39.40       51.90      5.65 o
   7   3  24     1620.39     1625.64     38.24 o
   8   3  24       47.73       55.53      5.21 o
   9   3  24       18.81       12.93      4.69 o
  10   3  24      142.30      115.45      6.30 o
   0   4  24      177.67      186.07     10.50 o
   1   4  24        0.34        4.09      6.16 o
   2   4  24      270.27      322.39     15.75 o
   3   4  24      796.94      921.60     19.81 o
   4   4  24       45.04       36.66      7.26 o
   5   4  24        7.40       11.74      6.93 o
   6   4  24       26.89       25.53      5.99 o
   7   4  24       15.09        8.93      5.13 o
   8   4  24       38.62       30.41      5.37 o
   9   4  24       21.40       10.36      5.07 o
   1   5  24       28.24       20.15      6.23 o
   2   5  24      117.04      113.62      6.64 o
   3   5  24      203.36      206.37      9.08 o
   4   5  24      226.16      235.26      8.87 o
   5   5  24       71.53       68.25      5.72 o
   6   5  24       38.97       32.00      4.14 o
   7   5  24        0.71       -0.36      4.24 o
   0   6  24      658.05      541.83     29.07 o
   1   6  24       23.45       19.58      5.99 o
   2   6  24      144.58      123.53      8.59 o
   3   6  24       86.89       75.56      5.38 o
   4   6  24      179.69      133.00      5.84 o
   1   1  25      618.45      684.00     13.36 o
   2   1  25     1885.08     2045.65     43.30 o
   3   1  25     1226.97     1379.13     28.45 o
   4   1  25     1364.65     1471.83     20.23 o
   5   1  25      150.09      147.93      7.09 o
   6   1  25       89.08       84.40      6.19 o
   7   1  25       30.39       36.86      7.15 o
   8   1  25       59.40       46.64      6.39 o
   9   1  25       29.08       23.36      5.25 o
  10   1  25      126.42       99.60      7.09 o
  11   1  25       63.04       51.80      7.36 o
   0   2  25      660.90      698.79     19.08 o
   1   2  25       80.75       71.52      7.11 o
   2   2  25       37.37       35.76      6.84 o
   3   2  25      323.50      372.22     12.46 o
   4   2  25       86.37      101.70      7.63 o
   5   2  25       65.31       77.20      6.89 o
   6   2  25      635.93      674.40     14.07 o
   7   2  25       31.03       45.27      7.11 o
   8   2  25       63.26       68.46      7.07 o
   9   2  25      630.95      591.81     10.06 o
  10   2  25      565.44      490.64     10.75 o
   1   3  25       85.25      101.61      7.90 o
   2   3  25      190.22      220.96      8.96 o
   3   3  25      299.24      313.63      9.26 o
   4   3  25      138.29      129.52      7.78 o
   5   3  25        1.57        1.64      5.13 o
   6   3  25      799.23      813.06     18.01 o
   7   3  25        5.23       10.25      5.22 o
   8   3  25      226.65      165.99      9.00 o
   9   3  25      150.64      131.74     14.16 o
  10   3  25       58.22       66.64      9.13 o
   0   4  25       12.76       22.62      8.32 o
   1   4  25       55.26       49.23      6.52 o
   2   4  25        6.47        6.55      8.30 o
   3   4  25      126.81      143.80      9.24 o
   4   4  25      101.52      100.71      7.01 o
   5   4  25      186.23      211.77      7.95 o
   6   4  25       84.19       69.87      5.44 o
   7   4  25       17.57       17.11      4.53 o
   8   4  25       50.25       44.75      5.18 o
   1   5  25      380.05      371.29     11.85 o
   2   5  25        1.01        3.87      6.58 o
   3   5  25       89.96       93.67      6.34 o
   4   5  25       14.52        6.82      5.14 o
   5   5  25      185.30      172.21      6.42 o
   6   5  25      328.43      296.68      8.57 o
   0   6  25       22.25       16.02      6.54 o
   1   6  25       10.48       11.07      4.94 o
   2   6  25      133.91      133.37      6.53 o
   3   6  25       34.67       33.55      5.69 o
   0   0  26       17.18       18.93     11.68 o
   1   0  26       24.67       23.57      9.13 o
   2   0  26      902.31      998.19     23.92 o
   3   0  26       40.30       36.92      8.40 o
   4   0  26        2.44       -0.67      9.72 o
   5   0  26      249.09      238.06     10.89 o
   6   0  26       79.80       77.91      7.18 o
   7   0  26       11.57       11.55      9.05 o
   8   0  26        3.93        2.53      8.30 o
   9   0  26       61.94       49.90      7.22 o
  10   0  26       14.39       19.11     11.07 o
   1   1  26      135.85      137.66      6.64 o
   2   1  26        0.01        6.27      6.23 o
   3   1  26      681.23      711.09     15.73 o
   4   1  26        0.50        2.17      6.09 o
   5   1  26      232.86      209.06      8.05 o
   6   1  26      148.30      170.47      7.23 o
   7   1  26       12.29       14.76      5.99 o
   8   1  26        0.80        2.27      5.57 o
   9   1  26      777.30      641.97     41.77 o
  10   1  26        0.08        0.05      5.28 o
   0   2  26      909.97      956.13     30.99 o
   1   2  26       88.33      110.79      6.70 o
   2   2  26      146.93      158.46      7.16 o
   3   2  26     1319.50     1382.18     20.29 o
   4   2  26        6.17       10.19      6.72 o
   5   2  26      165.93      156.27      7.12 o
   6   2  26       17.69       14.62      5.90 o
   7   2  26       40.37       40.28      7.16 o
   8   2  26        2.02        1.35      5.20 o
   9   2  26       23.73       18.73      5.49 o
  10   2  26      348.05      298.93     11.07 o
   1   3  26        1.65        2.86      6.33 o
   2   3  26       46.73       58.96      9.17 o
   3   3  26      388.36      434.52     11.22 o
   4   3  26        6.13        3.74      5.99 o
   5   3  26      200.30      197.15      6.57 o
   6   3  26       55.61       63.71      6.17 o
   7   3  26      387.23      372.69      8.95 o
   8   3  26        0.09        3.53      5.95 o
   9   3  26       30.53       31.26      6.37 o
   0   4  26      496.39      412.75     14.00 o
   1   4  26        4.53        9.08      5.95 o
   2   4  26      102.87      124.00      7.34 o
   3   4  26      154.08      144.03      8.62 o
   4   4  26       78.10       67.55      8.43 o
   5   4  26        1.29        1.43      4.03 o
   6   4  26      307.92      267.25     15.75 o
   7   4  26       38.06       32.37      5.25 o
   1   5  26        0.07        0.20      5.52 o
   2   5  26        3.98        5.26      5.89 o
   3   5  26       85.58       81.00      6.10 o
   4   5  26       46.79       43.80      5.13 o
   5   5  26        1.08       -1.15      4.24 o
   1   1  27      204.06      221.66      6.90 o
   2   1  27     1082.68     1190.18     21.34 o
   3   1  27     1588.27     1746.83     19.55 o
   4   1  27      997.74     1054.97     16.58 o
   5   1  27      219.58      232.85      7.74 o
   6   1  27        0.25        5.73      6.00 o
   7   1  27      292.97      293.37      8.94 o
   8   1  27       11.38       14.07      5.62 o
   9   1  27        1.19        3.65      6.41 o
   0   2  27        7.83       10.78      8.89 o
   1   2  27     1427.04     1655.48     39.52 o
   2   2  27      272.88      263.27      7.33 o
   3   2  27      414.51      456.76     12.62 o
   4   2  27       26.89       24.98      6.12 o
   5   2  27      202.30      201.23      6.95 o
   6   2  27       13.48       10.57      6.52 o
   7   2  27        1.32        0.82      6.51 o
   8   2  27      117.58       97.25      6.76 o
   9   2  27       22.49       31.49      5.38 o
   1   3  27       48.15       41.82      6.70 o
   2   3  27        0.89        0.80      6.99 o
   3   3  27      308.29      337.34      8.00 o
   4   3  27       45.10       41.09      5.69 o
   5   3  27      373.34      330.34      9.00 o
   6   3  27      135.12      133.02      6.73 o
   7   3  27      153.15      134.57      6.05 o
   8   3  27        6.60        1.79      6.37 o
   0   4  27      255.77      212.63     23.24 o
   1   4  27       31.31       30.13      5.63 o
   2   4  27      287.74      298.06      8.86 o
   3   4  27      258.72      235.33      7.28 o
   4   4  27      307.66      314.58      8.16 o
   5   4  27      732.41      709.16     11.65 o
   6   4  27       34.14       21.65      4.81 o
   1   5  27       75.96       62.50      8.87 o
   2   5  27      152.53       91.29      5.99 o
   3   5  27       53.36       54.76      4.08 o
   4   5  27       14.97       15.76      6.02 o
   0   0  28     3919.30     4098.09     74.43 o
   1   0  28       65.17       74.82      8.32 o
   2   0  28      536.65      508.66     13.14 o
   3   0  28      612.23      681.92     14.24 o
   4   0  28      518.54      516.72     15.66 o
   5   0  28      561.81      625.62     33.07 o
   6   0  28       29.35       23.02     12.21 o
   7   0  28       39.98       28.98      7.61 o
   8   0  28       86.39       45.86     10.79 o
   9   0  28      566.48      465.94     18.26 o
   1   1  28        0.10        4.58      5.64 o
   2   1  28      508.86      543.06     10.10 o
   3   1  28       40.50       44.94      6.45 o
   4   1  28      232.25      258.30      8.80 o
   5   1  28      211.79      210.84     11.36 o
   6   1  28      101.95       92.63      7.30 o
   7   1  28       65.64       56.91      6.05 o
   8   1  28      124.32      102.89      6.63 o
   0   2  28      627.41      668.71     15.65 o
   1   2  28        6.69       13.62      6.46 o
   2   2  28      383.60      413.00      9.71 o
   3   2  28     2144.16     2157.19     68.31 o
   4   2  28        5.79        4.30      5.52 o
   5   2  28      181.28      182.13      6.05 o
   6   2  28      393.75      383.31      8.08 o
   7   2  28        1.62       -0.88      4.61 o
   8   2  28      137.33       97.68      6.28 o
   1   3  28       11.01       14.62      6.03 o
   2   3  28       15.89       17.65      5.32 o
   3   3  28       19.16       27.58      5.32 o
   4   3  28       19.87       13.59      5.59 o
   5   3  28      125.12       97.31      7.94 o
   6   3  28      248.18      215.35      8.57 o
   7   3  28      358.58      299.42     10.05 o
   0   4  28       51.72       38.22      8.86 o
   1   4  28      145.17      134.57      8.47 o
   2   4  28       30.85       26.60      4.28 o
   3   4  28      149.01      115.31      8.16 o
   4   4  28       71.38       63.03      4.31 o
   5   4  28      917.43      838.00     10.76 o
   1   1  29      369.44      383.08      8.36 o
   2   1  29        0.17        2.50      5.05 o
   3   1  29        0.58        4.16      6.20 o
   4   1  29       21.17       19.47      5.81 o
   5   1  29      566.14      529.71     10.29 o
   6   1  29       49.87       51.55      5.29 o
   7   1  29       14.91        9.44      4.33 o
   0   2  29      333.90      402.26     16.84 o
   1   2  29      728.01      755.88     20.27 o
   2   2  29      439.33      429.19      9.40 o
   3   2  29      153.04      145.25      7.63 o
   4   2  29      112.61       98.47      5.28 o
   5   2  29       72.79       54.55      5.25 o
   6   2  29       13.71       10.23      4.42 o
   7   2  29       23.51       19.10      5.85 o
   1   3  29      424.89      483.09      9.89 o
   2   3  29      280.62      251.27      9.32 o
   3   3  29       70.20       60.27      5.66 o
   4   3  29       79.79       65.29      4.91 o
   5   3  29       31.15       19.45      5.14 o
   6   3  29       69.75       52.35      8.01 o
   0   4  29      267.24      259.45     11.74 o
   1   4  29      414.63      407.56     12.54 o
   2   4  29       25.53       27.34      5.80 o
   3   4  29      404.99      347.77      9.19 o
   0   0  30     1495.64     1540.24     23.86 o
   1   0  30     5396.10     5415.52     58.26 o
   2   0  30        5.24        2.37      6.14 o
   3   0  30      102.20       99.07      7.08 o
   4   0  30      534.40      530.81     16.32 o
   5   0  30      160.03      151.58     11.27 o
   6   0  30      175.50      154.44     10.36 o
   7   0  30      112.69      108.46     13.28 o
   1   1  30       68.62       70.90      6.40 o
   2   1  30      706.83      605.43     32.63 o
   3   1  30      270.99      266.02      8.32 o
   4   1  30      170.07      153.67      5.85 o
   5   1  30      517.17      460.03      8.44 o
   6   1  30       72.35       67.55      5.15 o
   0   2  30      134.29      142.34      9.81 o
   1   2  30       12.50       10.14      5.23 o
   2   2  30      710.46      680.14     30.06 o
   3   2  30      228.39      196.70      7.78 o
   4   2  30        1.65        0.07      5.03 o
   5   2  30       12.01       15.08      6.24 o
   6   2  30       32.72       30.78      7.40 o
   1   3  30       74.58       56.14      5.72 o
   2   3  30      623.41      543.39     36.59 o
   3   3  30        2.98        1.24      4.77 o
   4   3  30        0.63        1.64      5.68 o
   1   1  31       40.53       34.82      5.33 o
   2   1  31      181.05      179.83      7.92 o
   3   1  31      154.56      142.79      8.41 o
   4   1  31       38.50       20.88      4.81 o
   5   1  31       12.84        6.42      5.50 o
   0   2  31      164.54      132.81     10.30 o
   1   2  31      144.13      126.27      8.09 o
   2   2  31      240.67      245.19      8.87 o
   3   2  31       19.18       16.24      5.53 o
   4   2  31        3.08        5.95      7.62 o
   1   3  31      169.64      152.13      7.45 o
   0   0  32     1110.31      834.49     21.03 o
   1   0  32     1629.82     1428.26     28.78 o
   2   0  32      607.08      504.13     18.81 o
   3   0  32      507.75      452.11     17.15 o
   1   1  32      496.32      414.33     18.61 o
   2   1  32       25.78       27.56      5.17 o
   3   1  32       80.76       53.20      8.41 o
 
